# Supplementary material for: Frequency dispersion reveals chromophore diversity and colour-tuning mechanism in parrot feathers
Source: R Soc Open Sci. 2018 Jul 4;5(7):172010. doi: 10.1098/rsos.172010 (PMC6083696; doi:10.1098/rsos.172010)
Supplement: Supporting data [file rsos172010supp1.xlsx]

## Sheet: Contents
Supporting material for
Frequency dispersion reveals chromophore diversity and colour-tuning mechanism in parrot feathers
Jonathan E. Barnsley,1 Elliot J. Tay,1 Keith C. Gordon,1 Daniel B. Thomas2
1Department of Chemistry, University of Otago, Dunedin, New Zealand
2Institute of Natural and Mathematical Sciences, Massey University, Auckland, New Zealand
Author for correspondence: Daniel Thomas, e-mail: d.b.thomas@massey.ac.nz
Contents
Table S1	Raman spectra collected from feathers. Spectral range has been reduced and intensity values have been smoothed, baseline-corrected, minimum/maximum normalised, and averaged across triplicate spectra. (USNM: National Museum of Natural History, Smithsonian Institution, Washington, DC, USA).
Table S2	Unprocessed Raman spectra collected from feathers using a dispersive Raman microscope with 1064 nm excitation.
Table S3	Raman spectra collected from feathers using a dispersive Raman microscope with 780 nm excitation, and with an FT-Raman spectrometer.
Table S4	Resonance Raman spectra collected from a tail feather of a yellow-naped amazon parrot Amazona auropalliata
Table S5	Summary parameters for resonance Raman spectra collected from a tail feather of a yellow-naped amazon parrot Amazona auropalliata

## Sheet: Table S1
USNM accession #		569413	632144	Not recorded	112231	646903	632380	Not recorded	578568	599494	611650	632234	622396	201837	405781	Not recorded	602201	632411	632411	637228	562541	637146	614459	642638	405761	611652	Not recorded	Not recorded
Species		Agapornis taranta	Alisterus scapularis	Ara ararauna	Ara macao	Aratinga canicularis	Aratinga pertinax	Cacatua galerita	Cacatua haematuropygia	Cacatua moluccensis	Charmosyna papou	Eolophus roseicapilla	Guarouba guarouba	Loriculus philippensis	Neophema chrysogaster	Nestor notabilis	Nymphicus hollandicus	Pionites melanocephala	Pionites melanocephala	Pionopsitta caica	Pionopsitta haematotis	Pionus fuscus	Platycercus eximius	Poicephalus rueppelli	Polytelis alexandrae	Psittaculirostris edwardsii	Strigops habroptilus	Sula sula
Common name		Black-winged lovebird	Australian king parrot	Blue and yellow macaw	Scarlet macaw	Orange-fronted parakeet	Brown-throated parakeet	Sulfur-crested cockatoo	Red-vented cockatoo	Salmon-crested cockatoo	Papuan lorikeet	Galah	Golden parakeet	Philippine hanging parrot	Orange-bellied parrot	Kea	Cockatiel	Black-headed parrot	Black-headed parrot	Caica parrot	Brown-hooded parrot	Dusky parrot	Eastern rosella	Rüppell's parrot	Princess parrot	Edwards’ fig parrot	Kakapo	Red-footed booby
Excitation wavelenth		1064 nm	1064 nm	1064 nm	1064 nm	1064 nm	1064 nm	1064 nm	1064 nm	1064 nm	1064 nm	1064 nm	1064 nm	1064 nm	1064 nm	1064 nm	1064 nm	1064 nm	1064 nm	1064 nm	1064 nm	1064 nm	1064 nm	1064 nm	1064 nm	1064 nm	1064 nm	1064 nm
Feather barb color		Red	Red	Yellow-orange	Red	Orange	Yellow-orange	Yellow	Orange	Orange	Red	Magenta	Yellow	Red-orange	Orange	Orange	Orange	Orange-red	Yellow-orange	Yellow	Red	Red	Red	Yellow	Pink	Orange	Yellow	White
Raman Parameters	Raman shift (cm-1)	Intensity	Intensity	Intensity	Intensity	Intensity	Intensity	Intensity	Intensity	Intensity	Intensity	Intensity	Intensity	Intensity	Intensity	Intensity	Intensity	Intensity	Intensity	Intensity	Intensity	Intensity	Intensity	Intensity	Intensity	Intensity	Intensity	Intensity
	897.785	0.0617186	0.0382798	0.16214	0.0753862	0.0962956	0.0295055	0.110715	0.154126	0.134019	0.0291096	0.0343167	0.0911939	0.034025	0.0647035	0.141231	0.054006	0.0499545	0.0752726	0.0711025	0.0462447	0.0411026	0.123332	0.0855329	0.133664	0.0356342	0.0491788	0.219625
	901.17	0.0505634	0.0225501	0.157226	0.0629803	0.0911095	0.0202489	0.103168	0.139895	0.126621	0.0260915	0.0251172	0.0966772	0.0240264	0.0552944	0.122668	0.0490876	0.0384512	0.075451	0.0724493	0.0364781	0.0272139	0.109539	0.0865645	0.114233	0.0331765	0.0457289	0.163553
	904.551	0.0581535	0.0309834	0.150482	0.0690332	0.0806403	0.027659	0.10236	0.127154	0.114703	0.0288396	0.0310395	0.0852239	0.0298151	0.0577427	0.126161	0.047201	0.0447553	0.0623691	0.0671926	0.0391651	0.0335177	0.118414	0.0772475	0.116741	0.0338833	0.0405515	0.1603
	907.928	0.0439936	0.0176135	0.141862	0.0582764	0.0788625	0.0205302	0.0948622	0.120837	0.106228	0.0253319	0.0249804	0.0933103	0.0215286	0.0486996	0.116204	0.0459672	0.0331905	0.0628888	0.0660076	0.0317895	0.0189438	0.102846	0.0823397	0.101307	0.0348442	0.0429623	0.143134
	911.301	0.055093	0.0293305	0.127164	0.0638687	0.0691419	0.0254197	0.0910127	0.118897	0.107293	0.025813	0.0271885	0.0788703	0.0261961	0.0510281	0.120836	0.0486398	0.0402219	0.0550368	0.0609717	0.0358793	0.0260885	0.105725	0.0752267	0.108301	0.0336034	0.0424587	0.142882
	914.67	0.0428174	0.0193694	0.126349	0.0549302	0.069008	0.0213714	0.0801521	0.100952	0.0880387	0.0222362	0.0207886	0.08474	0.0195162	0.0457557	0.104488	0.0436736	0.0320303	0.0589305	0.0593261	0.0296465	0.0141127	0.090061	0.0804851	0.0981478	0.0342473	0.0479955	0.116429
	918.034	0.051857	0.0314223	0.12438	0.0632856	0.0624293	0.0280556	0.0842556	0.0997099	0.0988799	0.0249174	0.0260463	0.0689789	0.0256941	0.0490744	0.114166	0.0461379	0.0394439	0.054141	0.057908	0.0355294	0.0256811	0.10288	0.0774005	0.107438	0.0331359	0.0530215	0.175243
	921.395	0.0408264	0.0200113	0.111797	0.0530798	0.0580976	0.020337	0.0747435	0.0868804	0.0875893	0.0215349	0.0191276	0.0691851	0.0172195	0.0450704	0.101285	0.0362914	0.0279943	0.0569848	0.0557448	0.030045	0.0146564	0.0844943	0.0785689	0.0867065	0.0335188	0.0621853	0.173745
	924.751	0.050236	0.0285691	0.0977184	0.0573583	0.0513693	0.025306	0.0769254	0.0828002	0.0947066	0.0251356	0.0239678	0.0518502	0.0203595	0.045862	0.0950445	0.0374394	0.0342237	0.0449025	0.0491808	0.0344415	0.0232343	0.0844517	0.0665153	0.0918944	0.0287807	0.065745	0.204133
	928.103	0.0329306	0.0168568	0.0860389	0.0455784	0.052555	0.017294	0.0678396	0.0760427	0.0734204	0.0200007	0.0169464	0.0564262	0.0131777	0.0368637	0.076221	0.0294862	0.0229839	0.0467388	0.0452889	0.0256715	0.0113642	0.0637495	0.065591	0.0700016	0.0280161	0.0664684	0.180688
	931.451	0.0445962	0.0276116	0.0839371	0.0542371	0.0507132	0.0222775	0.0707797	0.079412	0.0786392	0.0208767	0.022718	0.0475156	0.0196282	0.0430125	0.0878318	0.0334397	0.0281491	0.0405049	0.0394336	0.0319182	0.0205647	0.0704059	0.0601493	0.0791907	0.0298132	0.0664999	0.196901
	934.795	0.0354205	0.0162789	0.0869192	0.0446452	0.0539556	0.0143192	0.0630196	0.0829037	0.0839806	0.0177799	0.0155368	0.0557553	0.0118221	0.0362524	0.0711755	0.0320583	0.0194643	0.045984	0.0389479	0.0277497	0.0108031	0.0568367	0.0644238	0.0692197	0.0284959	0.0656507	0.169152
	938.135	0.0480709	0.0270999	0.0845365	0.0523521	0.0496956	0.0200517	0.066947	0.0857866	0.0839227	0.0196411	0.0218673	0.0420711	0.0189613	0.0424153	0.0794606	0.0336497	0.0259236	0.0414849	0.0351391	0.0341218	0.021982	0.0655561	0.0574715	0.0803742	0.0277107	0.0626667	0.189781
	941.471	0.033202	0.0158268	0.0865808	0.0442118	0.0487095	0.0141675	0.060807	0.07555	0.0690942	0.0143672	0.0161345	0.0478215	0.0129788	0.0372812	0.064164	0.0275996	0.0177754	0.0438905	0.0365591	0.0277696	0.0121299	0.0550167	0.0615931	0.0659464	0.0263646	0.0616494	0.163538
	944.803	0.0406112	0.0239188	0.0806776	0.048243	0.0437656	0.0195023	0.0669567	0.0810647	0.0736149	0.0164191	0.0213318	0.0428408	0.018807	0.0404304	0.0783933	0.0307852	0.0243462	0.0385496	0.0350204	0.0307522	0.0228645	0.0605569	0.0531589	0.0737521	0.0240718	0.0552626	0.178291
	948.131	0.0324372	0.0140848	0.0787904	0.0407975	0.0445193	0.0122215	0.0585899	0.0790872	0.0629886	0.0144526	0.0159679	0.0507332	0.013034	0.0344622	0.067387	0.0276991	0.0167409	0.0416231	0.0353265	0.0250139	0.013159	0.0530549	0.0574174	0.0632214	0.0240365	0.0535841	0.142884
	951.455	0.0406984	0.0233931	0.0738338	0.0417785	0.0369195	0.018406	0.0584924	0.0757725	0.0638658	0.0163385	0.0183298	0.0403542	0.0170493	0.0351713	0.0635775	0.0302005	0.0231994	0.0363906	0.0286789	0.0268728	0.0210793	0.054389	0.0475353	0.0663701	0.0201044	0.0392543	0.138026
	954.775	0.024979	0.0130091	0.0643147	0.0287674	0.0307232	0.0102483	0.048119	0.0641992	0.0462536	0.0105395	0.0111259	0.0442396	0.00948738	0.0274777	0.0527022	0.0213495	0.0128153	0.0340658	0.0270049	0.0185313	0.0104848	0.0392002	0.0464947	0.047465	0.0157604	0.0275427	0.105782
	958.091	0.0384155	0.0220352	0.0577057	0.0306243	0.0237396	0.0151264	0.0465895	0.0554186	0.05257	0.00994747	0.0146894	0.0314687	0.0137114	0.0282726	0.0579283	0.0226368	0.0191652	0.0258542	0.0226976	0.0206505	0.0190604	0.0494276	0.0338221	0.0551594	0.0119956	0.0207769	0.11025
	961.403	0.0247335	0.0109179	0.0559918	0.0212352	0.0264296	0.00956424	0.0371866	0.0510131	0.0366017	0.00615344	0.0089879	0.0351309	0.00567825	0.0202756	0.0413904	0.0171127	0.0131527	0.0270896	0.0216288	0.0125845	0.00730423	0.0350278	0.0316644	0.0414602	0.00892519	0.0138604	0.095296
	964.712	0.026229	0.0207666	0.0432099	0.0243981	0.0225552	0.0137363	0.0383314	0.0451057	0.0382549	0.00744891	0.0133222	0.0239693	0.0115022	0.021553	0.0519952	0.0169552	0.0200236	0.0216386	0.0183404	0.0140824	0.0164523	0.0401299	0.0228866	0.0461248	0.0067891	0.00836093	0.121555
	968.016	0.0130312	0.00931703	0.0425223	0.0159998	0.022117	0.00540013	0.0300925	0.0337277	0.0292387	0.00325008	0.00680394	0.0306991	0.0036605	0.0147758	0.0362403	0.0115644	0.011388	0.024205	0.0171381	0.00715127	0.00603339	0.0294006	0.0249131	0.030245	0.00636554	0.00739927	0.0757559
	971.316	0.0244428	0.0180927	0.0414732	0.0250664	0.0201755	0.010923	0.0364813	0.0438205	0.033588	0.00842042	0.0125577	0.0235329	0.00865505	0.0179287	0.0500148	0.0155151	0.0185818	0.0204614	0.0140395	0.0124192	0.0158314	0.0392418	0.0193754	0.0415417	0.00711621	0.00452504	0.0799913
	974.612	0.0148728	0.00785103	0.0307064	0.0146209	0.0223304	0.00202503	0.024368	0.0305916	0.0266311	0.00669438	0.00363182	0.0222601	0.00137119	0.00929612	0.0345021	0.00867929	0.00878544	0.0177827	0.0106541	0.00644296	0.00433875	0.0280621	0.0180951	0.0284462	0.00833769	0.00257155	0.0513427
	977.904	0.0206886	0.0142641	0.0235263	0.0180227	0.0204835	0.00858132	0.0257011	0.0243459	0.0242043	0.00809817	0.00749212	0.0138639	0.00799642	0.0101194	0.041137	0.00868119	0.014042	0.00987845	0.00742563	0.0102138	0.0120286	0.0299121	0.00697956	0.0300089	0.00519739	0.00260641	0.0345935
	981.193	0.0097058	0.00192973	0.0193001	0.00658559	0.0231807	0.00231747	0.0170147	0.0182805	0.0165027	0.00441329	0.0023542	0.0160811	0.00295461	0.00494733	0.0282852	0.00467591	0.00406499	0.00571135	0.00663856	0.00364377	0.00164235	0.025648	0.00894674	0.0144516	0.00598645	0.0081449	0
	984.477	0.0207654	0.0107462	0.0236013	0.0176899	0.0236339	0.0101739	0.0204081	0.0170093	0.022136	0.00584239	0.00621345	0.0103632	0.0125786	0.0118319	0.029614	0.00935986	0.012394	0.00434124	0.00827523	0.00809688	0.0110184	0.0307738	0.00619554	0.026483	0.00778223	0.022687	0.0354013
	987.758	0.00876534	0.000834559	0.0238694	0.0135592	0.0259165	0.00638639	0.016207	0.0213517	0.0203239	0.0053597	0.00378338	0.0166622	0.00957816	0.0138584	0.0204456	0.0123346	0.00371294	0.010108	0.013782	0.00701488	0.0014884	0.0216269	0.019171	0.0180268	0.00905611	0.0524055	0.0632596
	991.035	0.0186552	0.0129171	0.030173	0.0206464	0.020904	0.0130078	0.026903	0.0252894	0.0370937	0.0118596	0.0112769	0.0136474	0.0213062	0.025556	0.0331497	0.0192935	0.0120135	0.0123296	0.020488	0.0155031	0.0125383	0.0287406	0.0273163	0.03182	0.0145717	0.0895252	0.166568
	994.308	0.0151167	0.00469312	0.0382798	0.0143874	0.0189081	0.011344	0.0278758	0.026155	0.0286817	0.0135272	0.00838584	0.0206603	0.0160299	0.0265806	0.0248705	0.0177841	0.0046064	0.0181719	0.0235264	0.0147361	0.00301098	0.0213427	0.0395776	0.0272972	0.0163792	0.119369	0.201148
	997.577	0.0283448	0.0159378	0.045884	0.0264459	0.0215584	0.0215008	0.0390384	0.0409463	0.0428281	0.016316	0.0139446	0.0197571	0.0256301	0.0347669	0.0363285	0.0278863	0.0144084	0.0207083	0.0313077	0.022532	0.0123902	0.0306292	0.0421822	0.037977	0.0189845	0.13388	0.258411
	1000.84	0.0199845	0.00683982	0.0546796	0.0186708	0.0239426	0.0190805	0.0405997	0.0370741	0.0443174	0.0121218	0.0107541	0.0284345	0.0219836	0.03459	0.0270087	0.0267656	0.00814708	0.0246694	0.0409398	0.019114	0.00443471	0.0192402	0.0519718	0.0287111	0.0218207	0.149181	0.276802
	1004.1	0.0273141	0.0163995	0.0598465	0.0297922	0.02467	0.0278012	0.046243	0.0473834	0.0562231	0.0134827	0.0180243	0.0255381	0.0300677	0.0418796	0.0336129	0.0334711	0.0167377	0.0249525	0.0440262	0.0260035	0.0151123	0.0327409	0.0512894	0.0354828	0.0224197	0.15834	0.322461
	1007.36	0.015411	0.00886882	0.0604096	0.0234889	0.0252928	0.022804	0.04444	0.0464086	0.0588346	0.00990373	0.0159127	0.02991	0.0257302	0.0409962	0.0244343	0.0327628	0.0114223	0.0318221	0.0460343	0.0193018	0.00585434	0.0252168	0.0570651	0.027889	0.0225518	0.16085	0.320787
	1010.61	0.0255375	0.0205186	0.0628527	0.0343994	0.0236567	0.0281233	0.0522438	0.045979	0.0623114	0.0146498	0.0227943	0.0277437	0.0315282	0.0450534	0.0359999	0.0370331	0.0195437	0.0326057	0.0463913	0.0247039	0.0157925	0.0303194	0.051364	0.0389582	0.0231997	0.157921	0.367308
	1013.86	0.0172729	0.00972775	0.0540634	0.022538	0.02174	0.0217353	0.0471241	0.0496631	0.0516987	0.0113978	0.0185939	0.0307379	0.0252554	0.0393638	0.0338308	0.0318423	0.0115649	0.0340435	0.0459982	0.0208209	0.00524578	0.0254361	0.0535678	0.0331101	0.0224322	0.145473	0.350754
	1017.11	0.0300081	0.0191919	0.0584758	0.028224	0.0177301	0.0273234	0.0498309	0.0442066	0.0509494	0.0130882	0.0222079	0.0261297	0.0288354	0.0402227	0.0424193	0.0300932	0.0209276	0.0290202	0.0402809	0.0253603	0.0156748	0.033347	0.0466851	0.0422709	0.0197322	0.127315	0.343275
	1020.35	0.0199437	0.0074203	0.0497669	0.0201603	0.0165976	0.0197327	0.0374962	0.0382318	0.046435	0.00839406	0.0152143	0.0258232	0.0201286	0.0275368	0.0313741	0.0242384	0.0109507	0.0274568	0.0349792	0.0186733	0.00603922	0.0293493	0.044071	0.0310055	0.016467	0.101207	0.281755
	1023.59	0.0257833	0.0154161	0.0480842	0.0271151	0.0193198	0.0231137	0.0398793	0.0423287	0.0520412	0.0082593	0.0174342	0.0203984	0.0251719	0.0273429	0.0407444	0.0275855	0.0183176	0.0242972	0.0331291	0.0200529	0.01448	0.037774	0.0338394	0.0335341	0.0133927	0.0796993	0.2696
	1026.83	0.0155456	0.00482828	0.0380513	0.0181275	0.01939	0.0148002	0.0314327	0.0280966	0.0401477	0.00814748	0.0126584	0.022526	0.0168725	0.0200513	0.0300934	0.0173178	0.0109385	0.0227645	0.0281847	0.0131207	0.00570818	0.0287869	0.0321819	0.0267683	0.010708	0.0723179	0.245455
	1030.06	0.0257653	0.0152647	0.0362373	0.022934	0.0191567	0.0173692	0.0325923	0.0353172	0.0446303	0.0128747	0.0152729	0.0165008	0.0211189	0.0217779	0.0384602	0.0190803	0.017443	0.0191629	0.0205047	0.0168728	0.0149277	0.0373067	0.0220737	0.0340277	0.00860074	0.0649764	0.261534
	1033.29	0.0181487	0.00551607	0.03166	0.0131172	0.0176479	0.00844917	0.0296219	0.03315	0.0347363	0.00989421	0.00875414	0.0195041	0.0123413	0.0162596	0.0276154	0.0131574	0.00892742	0.020086	0.0175681	0.00998529	0.00324879	0.0266097	0.0239546	0.0229252	0.00697083	0.0599276	0.245695
	1036.51	0.028345	0.0140631	0.0313423	0.0191427	0.0153518	0.0126225	0.0290331	0.0299143	0.0324038	0.0137877	0.0105378	0.0108946	0.0127681	0.0175476	0.031298	0.0139198	0.0128038	0.013008	0.0129282	0.0134519	0.0133597	0.028578	0.0189382	0.0280144	0.00655391	0.0583232	0.263665
	1039.73	0.01567	0.0029534	0.0227292	0.00835189	0.0155529	0.00460547	0.0213828	0.0277834	0.0253961	0.00749615	0.00392316	0.0126166	0.00620382	0.00976285	0.0183156	0.00957421	0.00477696	0.0127031	0.0130357	0.00840648	0.00283286	0.0183966	0.0203579	0.0229279	0.00678312	0.0589496	0.236608
	1042.94	0.0208441	0.0137289	0.0249957	0.0125567	0.0173053	0.00758875	0.0238395	0.0216922	0.0265099	0.00977353	0.00799833	0.00884671	0.00832554	0.0106295	0.0197141	0.0113601	0.00976344	0.00914076	0.00741985	0.0112084	0.0137829	0.0223723	0.0105878	0.020314	0.00673099	0.0588206	0.245129
	1046.16	0.00348095	0.00358962	0.0160894	0.00490372	0.0165061	0.000748354	0.0191018	0.0245707	0.024553	0.00750451	0.00258666	0.0114444	0.00122128	0.00435335	0.0055525	0.00899522	0.00145319	0.0100053	0.00854085	0.00324659	0.00462663	0.00870434	0.00892819	0.00685303	0.0082823	0.0512439	0.212556
	1049.37	0.0146288	0.013773	0.0155081	0.00942216	0.0143026	0.00666299	0.0257848	0.0170323	0.0252654	0.00871959	0.00626206	0.00888984	0.00473036	0.00743443	0.0101452	0.00982588	0.00818738	0.00398982	0.00469948	0.00776456	0.0141662	0.0156719	0.00095311	0.013553	0.00787731	0.0434982	0.191488
	1052.57	0.0127034	0.00534567	0.0117721	0.00293647	0.0108725	0.000720975	0.0201045	0.0146242	0.0135239	0.0051183	0.00153639	0.0124184	0	0.00445328	0.00235685	0.00487184	0.0010275	0.00547886	0.00568597	0.00467323	0.00842042	0.00857649	0.00621606	0.00766307	0.00843631	0.0373393	0.147513
	1055.77	0.0347166	0.0179799	0.0152921	0.0100947	0.00896076	0.00666847	0.0257352	0.0231437	0.0204323	0.00652232	0.00608089	0.00805745	0.0084597	0.00953529	0.0164283	0.0109956	0.00917222	0.0039819	0.00432088	0.0100425	0.0210909	0.0177722	0.00640701	0.0150741	0.00911334	0.0272457	0.139259
	1058.97	0.0400323	0.0127467	0.00991767	0.0092344	0.0117459	0.00568169	0.0197553	0.0151365	0.01775	0.00491939	0.00413944	0.017315	0.00563701	0.00611074	0.0106714	0.00557062	0.00431933	0.00864044	0.00774267	0.00703085	0.0167081	0.0166203	0.0138232	0.0144918	0.0106606	0.0187182	0.101773
	1062.16	0.0656541	0.0289276	0.024513	0.024153	0.0169584	0.0156165	0.0267867	0.0198399	0.0315311	0.0116916	0.0124597	0.0167396	0.0176667	0.0135673	0.0335042	0.0109321	0.0164508	0.0131496	0.0152574	0.0143795	0.0359104	0.0288963	0.0159926	0.0329947	0.0159004	0.014736	0.110912
	1065.35	0.0737842	0.0279413	0.0350178	0.0275494	0.0265231	0.0152913	0.0304617	0.029527	0.0237094	0.0104366	0.0108836	0.0285535	0.0216689	0.0158391	0.0352375	0.0114805	0.0157533	0.023153	0.0231031	0.0145979	0.0356288	0.0327058	0.0263136	0.0366205	0.0238857	0.0125728	0.0903014
	1068.54	0.10231	0.0466685	0.0567042	0.0464085	0.0331308	0.0276217	0.0361249	0.0354724	0.0352517	0.0190663	0.0199437	0.0296548	0.0364884	0.0289343	0.0668972	0.0147676	0.0282522	0.0277003	0.0285234	0.0230059	0.0546431	0.0510555	0.0316584	0.0595241	0.0259427	0.0126129	0.113845
	1071.72	0.110785	0.0454494	0.0690666	0.0509746	0.0362443	0.0273151	0.0335194	0.0425725	0.0387629	0.0216851	0.0211694	0.0358954	0.0381199	0.0306243	0.0734583	0.016659	0.0271546	0.0341059	0.0387238	0.022429	0.0536197	0.0532268	0.041723	0.0688702	0.029556	0.0160045	0.0945381
	1074.9	0.13334	0.0630039	0.083652	0.0674399	0.0420405	0.0354374	0.0419	0.0461404	0.0452428	0.0276752	0.0321499	0.0349866	0.0522937	0.041312	0.0949867	0.0218332	0.038533	0.0375562	0.0432364	0.0332822	0.0722605	0.0747491	0.0440626	0.0928943	0.0343374	0.0170634	0.122134
	1078.08	0.13424	0.0604278	0.0874316	0.0697911	0.0480413	0.0312421	0.0406425	0.0597366	0.0381508	0.0310424	0.0330765	0.041761	0.0535636	0.0425049	0.0968396	0.0226908	0.0348635	0.0483375	0.0510546	0.0317822	0.070222	0.071082	0.0532721	0.0926529	0.038808	0.0221331	0.112763
	1081.25	0.151513	0.0767508	0.0943275	0.0849457	0.0532025	0.0395405	0.0453696	0.0678214	0.053837	0.0387298	0.0469643	0.0404048	0.0656437	0.0500366	0.10463	0.0297862	0.0459281	0.0475303	0.0523578	0.0409547	0.0860361	0.0863677	0.0490433	0.109199	0.0423201	0.0245904	0.136891
	1084.42	0.136504	0.0726344	0.0910681	0.0823056	0.0547294	0.0357478	0.0412054	0.0639812	0.0536042	0.0419418	0.0491139	0.044743	0.0640967	0.0486824	0.0953403	0.028894	0.0419543	0.0477904	0.0553188	0.0412093	0.0815154	0.0811767	0.0541475	0.105689	0.0461409	0.0290446	0.127006
	1087.59	0.138679	0.0868296	0.0954596	0.0941916	0.0570872	0.041143	0.0469699	0.0724625	0.056309	0.0511014	0.063932	0.0355048	0.0760478	0.0560695	0.106099	0.0392254	0.0540881	0.0459967	0.0541372	0.0509146	0.0963475	0.091011	0.0485641	0.114005	0.0499285	0.0282997	0.140682
	1090.75	0.127888	0.079644	0.0788363	0.0855971	0.0562265	0.0358711	0.0395061	0.0726037	0.0416261	0.0528267	0.0708573	0.0385892	0.0744451	0.0530234	0.0890603	0.0383411	0.0497827	0.0426573	0.0465773	0.0517251	0.0889103	0.0858748	0.0436723	0.0982923	0.0511291	0.0303134	0.120408
	1093.9	0.128516	0.0914495	0.0642771	0.0880595	0.0520983	0.0412496	0.0346647	0.0687922	0.0618258	0.0642175	0.0963259	0.029026	0.0857119	0.05642	0.095044	0.045321	0.0612387	0.0378884	0.0405633	0.062972	0.102605	0.0969967	0.0322998	0.107606	0.0519165	0.0227755	0.125336
	1097.06	0.112009	0.0844522	0.0433461	0.0795723	0.0486595	0.0350624	0.0217897	0.0715032	0.0632874	0.069659	0.111171	0.0290226	0.083867	0.0518595	0.0693462	0.0491401	0.0584369	0.0355417	0.0356681	0.0672875	0.0974925	0.0862954	0.027017	0.0915886	0.0542751	0.0165864	0.0868283
	1100.21	0.122847	0.104874	0.0335876	0.0956842	0.0514815	0.0463591	0.0221178	0.0803837	0.0717423	0.0924191	0.152202	0.0238472	0.103729	0.0623005	0.0793064	0.0613723	0.0766812	0.037166	0.0313972	0.0888731	0.122305	0.103367	0.021692	0.107244	0.0621965	0.0130395	0.0845637
	1103.36	0.124532	0.108435	0.0282123	0.100404	0.0561725	0.0484029	0.0137053	0.100302	0.0855273	0.114697	0.18989	0.032838	0.114617	0.0655115	0.0775736	0.0745831	0.0837994	0.0451405	0.0351051	0.103268	0.130343	0.110184	0.02849	0.108188	0.0725914	0.0166051	0.0537693
	1106.5	0.157153	0.153812	0.040442	0.142204	0.0725299	0.0715801	0.0178302	0.128254	0.126211	0.163444	0.280087	0.0404563	0.154342	0.0963772	0.107154	0.107436	0.124733	0.0568935	0.0450486	0.149351	0.183287	0.158221	0.0394379	0.149797	0.0924171	0.0243165	0.0681954
	1109.64	0.182386	0.185013	0.0602008	0.175743	0.0932816	0.0864344	0.014713	0.166887	0.167015	0.214544	0.369106	0.0592696	0.188796	0.123378	0.13896	0.139197	0.156131	0.0818155	0.0604431	0.190861	0.224199	0.195628	0.0627465	0.188156	0.120171	0.0451719	0.0621449
	1112.78	0.268452	0.284263	0.108858	0.269753	0.142455	0.137056	0.0281013	0.253803	0.244327	0.321669	0.530286	0.0915963	0.274758	0.189313	0.220984	0.216934	0.245842	0.126808	0.0983809	0.290715	0.336934	0.300273	0.096979	0.288792	0.176224	0.0843749	0.0921526
	1115.91	0.349755	0.382591	0.171395	0.365393	0.208926	0.184104	0.0354386	0.355434	0.342608	0.447668	0.6902	0.148221	0.367824	0.265154	0.306356	0.304447	0.331301	0.192678	0.152073	0.397719	0.448053	0.407374	0.15703	0.394094	0.251414	0.143319	0.100489
	1119.04	0.496768	0.56656	0.283863	0.530489	0.32314	0.295353	0.0699731	0.501952	0.497949	0.634456	0.852543	0.235105	0.517692	0.397781	0.466035	0.449295	0.484333	0.295348	0.250783	0.561569	0.619503	0.582043	0.25697	0.574644	0.373724	0.24056	0.125914
	1122.17	0.643508	0.739459	0.420456	0.689161	0.469664	0.413484	0.0981311	0.6587	0.63937	0.812284	0.942551	0.367495	0.658531	0.542923	0.625604	0.589402	0.62824	0.442203	0.382315	0.720879	0.777802	0.750673	0.396037	0.737761	0.525326	0.375961	0.114681
	1125.29	0.788825	0.886639	0.567978	0.829522	0.618115	0.570954	0.160273	0.786514	0.772388	0.92698	0.998017	0.512694	0.795223	0.690963	0.784144	0.72749	0.776663	0.593659	0.541522	0.858954	0.911271	0.889961	0.54266	0.879062	0.678119	0.527862	0.123525
	1128.41	0.877369	0.943136	0.695877	0.906754	0.738121	0.688085	0.214018	0.882178	0.874331	0.969547	1	0.65944	0.878807	0.807223	0.875492	0.830461	0.864096	0.737297	0.699032	0.934942	0.958382	0.952252	0.68993	0.943909	0.807216	0.676671	0.117819
	1131.53	0.952711	0.994976	0.789099	0.969151	0.836158	0.796443	0.280358	0.956116	0.951937	0.996054	0.995394	0.757944	0.951479	0.904809	0.954664	0.919248	0.946367	0.836905	0.82388	0.989878	1	1	0.799143	0.996155	0.900945	0.78165	0.133837
	1134.64	0.98013	0.991778	0.851743	0.982128	0.910366	0.857005	0.334148	0.987934	0.983971	0.981878	0.92996	0.839955	0.980232	0.957541	0.980221	0.96542	0.969573	0.915708	0.92275	0.995149	0.984867	0.994774	0.890735	0.995959	0.964439	0.86797	0.11995
	1137.75	1	1	0.893788	0.992066	0.962214	0.911371	0.423432	1	1	0.963205	0.853576	0.886359	1	0.993787	1	1	1	0.962528	0.980611	0.997938	0.975489	0.996745	0.949858	0.994815	1	0.935555	0.101671
	1140.86	0.954178	0.933043	0.889665	0.934491	0.967729	0.908472	0.508756	0.945519	0.95919	0.882559	0.697423	0.904675	0.956471	0.976289	0.956721	0.969258	0.957964	0.978842	0.994517	0.931198	0.889052	0.928205	0.984832	0.927975	0.991157	0.979766	0.0558478
	1143.96	0.894909	0.852186	0.857511	0.85825	0.931406	0.892387	0.59247	0.866916	0.883593	0.768745	0.531666	0.879705	0.889168	0.930509	0.894542	0.911612	0.905701	0.951453	0.972164	0.84443	0.789648	0.839524	0.968395	0.8455	0.941401	0.98242	0.0429932
	1147.06	0.753021	0.671336	0.763431	0.701062	0.833995	0.801205	0.624588	0.722998	0.743558	0.583867	0.35956	0.810042	0.753174	0.811935	0.744072	0.781013	0.770727	0.875194	0.898338	0.685759	0.620674	0.665836	0.900908	0.675788	0.832541	0.924537	0.0281189
	1150.15	0.606463	0.49454	0.640597	0.54532	0.694326	0.69244	0.636707	0.557568	0.593672	0.398046	0.24892	0.686173	0.613606	0.67047	0.582557	0.6418	0.633065	0.738954	0.777718	0.521994	0.454191	0.48985	0.775426	0.507599	0.683451	0.806705	0.0417979
	1153.24	0.455419	0.339766	0.500047	0.400211	0.548808	0.540168	0.607141	0.419741	0.44846	0.27389	0.173555	0.544018	0.473516	0.517906	0.4241	0.501996	0.484339	0.594909	0.625471	0.37477	0.311357	0.342887	0.63875	0.356101	0.530056	0.667822	0.0407802
	1156.33	0.352684	0.264607	0.375876	0.30721	0.428192	0.42036	0.573777	0.315572	0.344422	0.207971	0.130964	0.40019	0.375835	0.393318	0.322764	0.389581	0.387041	0.451649	0.467796	0.280886	0.240976	0.26669	0.496457	0.27306	0.392801	0.52181	0.0653381
	1159.42	0.257654	0.193728	0.276686	0.223442	0.323681	0.308342	0.517446	0.226932	0.250859	0.151588	0.0905305	0.298012	0.2848	0.285329	0.229588	0.287516	0.290793	0.347017	0.340033	0.203419	0.174059	0.199825	0.387937	0.201576	0.290191	0.416402	0.0715576
	1162.5	0.195776	0.153986	0.208476	0.169677	0.23398	0.233409	0.465187	0.166344	0.188582	0.116592	0.0666883	0.207129	0.218887	0.205799	0.178509	0.20995	0.23393	0.253683	0.229845	0.155601	0.138726	0.160185	0.282567	0.162668	0.206095	0.322571	0.0975622
	1165.58	0.132964	0.097635	0.142927	0.112268	0.161711	0.160472	0.379808	0.108817	0.123966	0.0773766	0.0440671	0.147473	0.15361	0.138845	0.122878	0.139247	0.165138	0.184161	0.155926	0.103118	0.0906414	0.109624	0.203144	0.109754	0.144428	0.236567	0.0871649
	1168.66	0.0941201	0.0687646	0.103527	0.0782443	0.105661	0.117943	0.285029	0.0794399	0.0848145	0.0507295	0.0365002	0.0911105	0.111016	0.0905172	0.0914374	0.0930236	0.120326	0.121167	0.10157	0.069685	0.0658909	0.0756522	0.128605	0.0815189	0.0933636	0.149177	0.0913446
	1171.73	0.0533504	0.0338498	0.0616725	0.043798	0.0690303	0.0788996	0.190584	0.0513709	0.0589486	0.0300224	0.0275434	0.0629841	0.0714831	0.0527286	0.0532524	0.0554238	0.0746392	0.0797611	0.0684398	0.0393702	0.0359542	0.0411926	0.0865979	0.0472471	0.0618751	0.0885276	0.0679345
	1174.8	0.0396238	0.0321741	0.0500638	0.0378572	0.0476945	0.0639813	0.12761	0.0444311	0.0466513	0.0252735	0.0283768	0.0382077	0.0533836	0.0353593	0.0444011	0.0411199	0.0571051	0.049268	0.0440266	0.0305846	0.0335173	0.0385648	0.0518731	0.0400357	0.0441265	0.0424618	0.0659956
	1177.86	0.0272	0.0171003	0.0334779	0.0226163	0.0362442	0.0460187	0.0824825	0.0478575	0.0372958	0.0205271	0.0231842	0.0331105	0.0337869	0.0222183	0.0291232	0.0310236	0.035557	0.0365168	0.0339615	0.020532	0.0197921	0.0243741	0.040268	0.023678	0.0346706	0.0268977	0.0456727
	1180.92	0.0332645	0.0222547	0.0309942	0.0225417	0.0295963	0.0440326	0.0596017	0.0410385	0.0380488	0.0196748	0.024732	0.0247316	0.0307933	0.0234509	0.0293424	0.0265545	0.0341815	0.0268104	0.0253285	0.0218224	0.0249023	0.0293186	0.0252074	0.0262608	0.0292679	0.010945	0.0531053
	1183.98	0.020254	0.0131099	0.0225714	0.0149778	0.0224449	0.0343545	0.0355828	0.0381979	0.0278639	0.0179805	0.0189284	0.025432	0.0204128	0.0171455	0.0195622	0.0231655	0.0217626	0.0232738	0.0235488	0.0161193	0.0162804	0.0193905	0.0266999	0.0178815	0.0266403	0.00696531	0.0389765
	1187.04	0.0304806	0.0198902	0.0319922	0.0221885	0.0222506	0.0351278	0.0292963	0.0359256	0.0327034	0.022578	0.0189177	0.0213006	0.0221594	0.018979	0.0287141	0.0215717	0.0237579	0.0203182	0.0200915	0.0178844	0.0228495	0.0250306	0.0177264	0.0247488	0.0211442	0.00674246	0.0420097
	1190.09	0.0181692	0.0111884	0.0228081	0.0139747	0.0228624	0.025855	0.0223393	0.031081	0.0310364	0.018509	0.0136944	0.0228539	0.0135781	0.0155824	0.0231725	0.0176635	0.0155008	0.0180575	0.0173327	0.0123899	0.0149167	0.021259	0.0213528	0.0179649	0.0169119	0.00886922	0.0315576
	1193.14	0.0289092	0.0198765	0.0268572	0.0186881	0.0194718	0.027665	0.0235045	0.0269219	0.0350132	0.0221774	0.0143725	0.0161941	0.0174702	0.0141069	0.0249788	0.0201712	0.0169474	0.0132344	0.0152921	0.0157535	0.0223644	0.0273018	0.0156538	0.0264422	0.0126966	0.0138459	0.0643097
	1196.19	0.0205292	0.00929102	0.017125	0.00972396	0.0169525	0.0208746	0.0242946	0.0249744	0.0378907	0.0150683	0.0106655	0.0206657	0.0100415	0.0103068	0.0170856	0.0177826	0.00993776	0.0163935	0.0157801	0.0114961	0.0131367	0.0210823	0.0165504	0.0173736	0.0132737	0.0234388	0.0896473
	1199.23	0.0245799	0.0160251	0.0249829	0.0135605	0.0170228	0.0234138	0.0290234	0.0196141	0.0414245	0.0156839	0.0125033	0.0164963	0.0153962	0.0118743	0.0223014	0.0193839	0.0149619	0.0171827	0.0158795	0.014425	0.0196162	0.0298287	0.011549	0.0259529	0.0134726	0.031621	0.136281
	1202.27	0.0163465	0.00648446	0.0174815	0.00584167	0.0167596	0.014693	0.0269912	0.0175412	0.03707	0.010772	0.00706692	0.0216223	0.0100586	0.00989527	0.0173336	0.0173289	0.00935604	0.0186109	0.0148191	0.00981355	0.0103151	0.0195187	0.0158416	0.0203653	0.0134949	0.0462772	0.153111
	1205.31	0.0231275	0.0155357	0.0263821	0.0121343	0.0174451	0.0174812	0.0320542	0.0216733	0.0444445	0.0134221	0.00983727	0.0180356	0.0162266	0.0129514	0.0272428	0.0200034	0.0147014	0.0178431	0.0127128	0.0126725	0.0192168	0.0263571	0.01078	0.0263625	0.0132623	0.0545915	0.197936
	1208.34	0.0174149	0.00710369	0.0200964	0.00631366	0.0197397	0.0107699	0.0259419	0.0333167	0.0397601	0.0101828	0.00555168	0.0212915	0.0102755	0.00970351	0.0234946	0.0166536	0.00884621	0.017624	0.0118912	0.00819035	0.0109431	0.0205143	0.0150289	0.0187551	0.0135351	0.0667902	0.219177
	1211.37	0.0228527	0.014389	0.0266746	0.0140532	0.0232815	0.0126575	0.030179	0.0268308	0.0401804	0.0101251	0.00819993	0.0144298	0.0149169	0.0129121	0.0354569	0.0145553	0.0145516	0.0147914	0.00975297	0.00999892	0.0156411	0.0263553	0.0100385	0.0265731	0.0118966	0.0784371	0.272548
	1214.39	0.0104737	0.00565104	0.0170987	0.00962496	0.0218588	0.00530664	0.0305889	0.0158291	0.0202393	0.00553589	0.00499137	0.0138202	0.00716816	0.00965649	0.027506	0.00869995	0.00913193	0.0128167	0.00897892	0.00821933	0.00625128	0.0192565	0.0125194	0.0210134	0.0107582	0.0901253	0.3041
	1217.42	0.0207568	0.0134961	0.0241205	0.0176834	0.0215744	0.00966302	0.0352237	0.0178081	0.0105041	0.00609722	0.00835413	0.00926733	0.0128322	0.0112899	0.0356735	0.00933808	0.0129884	0.0104805	0.0117689	0.0112876	0.012233	0.024171	0.0104359	0.0261185	0.0088267	0.101505	0.363519
	1220.44	0.0060671	0.00501269	0.0187188	0.0135745	0.0203343	0.00462999	0.026419	0.0169945	0.00777289	0.00277999	0.00556039	0.01218	0.00793373	0.00983083	0.0294987	0.00578504	0.00910068	0.012441	0.0109049	0.00740527	0.00355926	0.0135576	0.0149209	0.0240027	0.00796472	0.111866	0.396484
	1223.45	0.0154878	0.0132143	0.0277739	0.0204816	0.0240773	0.00833591	0.0250261	0.0198137	0.0151609	0.00554318	0.00920475	0.009012	0.0139329	0.016296	0.0365665	0.00760444	0.0155602	0.00847471	0.0133438	0.0108028	0.0119849	0.0269125	0.012124	0.0351893	0.00801543	0.125095	0.455275
	1226.47	0.0100302	0.00525313	0.0277181	0.0172112	0.0242605	0.00589831	0.0184619	0.0233104	0.0140209	0.00310456	0.00659987	0.0126406	0.00921142	0.0121221	0.0346042	0.00673548	0.0101135	0.0113509	0.0145434	0.00901368	0.00435055	0.0196842	0.0168519	0.0285771	0.00828311	0.139793	0.483863
	1229.48	0.023395	0.015268	0.0355031	0.0248154	0.0259047	0.0123375	0.0232076	0.0245381	0.0265437	0.0069165	0.0115028	0.0109259	0.0163342	0.0203406	0.0468478	0.0101496	0.0151375	0.0107374	0.0168277	0.0144695	0.0130376	0.0281323	0.0148725	0.035416	0.00792562	0.15162	0.54453
	1232.49	0.013447	0.00699288	0.0278836	0.0186488	0.0225147	0.00941576	0.019884	0.0214958	0.023973	0.00434996	0.00847086	0.0155734	0.0105996	0.0176015	0.0389197	0.00929851	0.0105858	0.011218	0.0194877	0.0140134	0.00401711	0.0234338	0.0234019	0.0253869	0.00907158	0.162215	0.568543
	1235.49	0.0191094	0.0154986	0.0355616	0.0240327	0.0217436	0.0142861	0.027319	0.0196546	0.0318759	0.00960732	0.0129505	0.0141444	0.0166207	0.0223882	0.0461106	0.0161441	0.0158028	0.012557	0.0214915	0.0179653	0.0116882	0.0337862	0.0229091	0.0407141	0.00837132	0.167905	0.615696
	1238.49	0.0123688	0.00686775	0.0289206	0.0169486	0.0173057	0.00825522	0.0259679	0.0237339	0.0356319	0.00750244	0.0117172	0.0208656	0.0107015	0.0212441	0.0323127	0.0155538	0.0105531	0.0136837	0.0226888	0.0147939	0.00549471	0.0264852	0.0251396	0.0324422	0.00826943	0.170804	0.616841
	1241.49	0.0226959	0.0165221	0.0333709	0.0216176	0.0193049	0.0129347	0.0308991	0.0348512	0.0456678	0.0107232	0.0138911	0.0192498	0.0159964	0.0250687	0.0377402	0.0207627	0.0159814	0.014856	0.0241625	0.0167665	0.0132855	0.0295389	0.023664	0.0401748	0.00983159	0.166324	0.627796
	1244.49	0.017201	0.00673901	0.0256172	0.0180818	0.0203497	0.00639519	0.0268816	0.0337613	0.0482676	0.00943545	0.0106004	0.0188657	0.0106742	0.0239415	0.0290735	0.0189901	0.0120815	0.0162838	0.0195121	0.0131705	0.00498466	0.0199871	0.0236329	0.0378883	0.010949	0.160676	0.597809
	1247.48	0.0241869	0.0139545	0.0323029	0.021489	0.0224231	0.0113197	0.0327102	0.0379665	0.0557484	0.011829	0.0135803	0.0166102	0.0162203	0.025805	0.0365302	0.0225185	0.0160637	0.0187668	0.0220218	0.0157756	0.0134555	0.0288202	0.0209429	0.0389501	0.0120049	0.150007	0.582837
	1250.47	0.0168281	0.00614662	0.0293663	0.0153506	0.0190227	0.00587831	0.0268037	0.0318665	0.0461229	0.00923302	0.00950353	0.0193757	0.01111	0.0206307	0.0279299	0.0202453	0.0103689	0.0192012	0.0190767	0.0124557	0.00502714	0.0160372	0.0277714	0.0283217	0.0145154	0.137651	0.531193
	1253.45	0.0277116	0.0142214	0.0372821	0.0213	0.0202639	0.0103588	0.0292237	0.0346684	0.04484	0.0111377	0.0107796	0.015601	0.014886	0.027153	0.0318291	0.0218399	0.0141227	0.017548	0.0158515	0.0136719	0.0139216	0.0251725	0.024122	0.0317472	0.0153257	0.123848	0.511032
	1256.44	0.0174469	0.00399711	0.0314694	0.0136259	0.0168183	0.00530022	0.0226172	0.0290709	0.0352295	0.00755903	0.00766316	0.0200953	0.00921031	0.0197747	0.0198951	0.0159347	0.00890027	0.016848	0.0161197	0.00845175	0.00611486	0.0183347	0.0273337	0.022953	0.0155176	0.108869	0.460742
	1259.42	0.0256032	0.0109678	0.0368728	0.0186782	0.0198207	0.0084392	0.0270626	0.0290048	0.0324477	0.00935675	0.0104009	0.0172319	0.0133638	0.0229978	0.0259675	0.0167686	0.0131333	0.0164063	0.0135609	0.0108245	0.0127678	0.0240664	0.0216759	0.0307075	0.0107695	0.0957042	0.440718
	1262.39	0.017882	0.0035468	0.0301538	0.0147577	0.0160779	0.00566793	0.0227112	0.0263851	0.036366	0.00541185	0.00638681	0.0203305	0.00744197	0.0177882	0.0213099	0.0131756	0.00757136	0.0160402	0.0143562	0.00853011	0.00494977	0.0166121	0.0228502	0.020991	0.00972395	0.0869698	0.396475
	1265.37	0.0321039	0.0120431	0.035494	0.0184256	0.0190943	0.0121731	0.0241906	0.0243258	0.0343615	0.00651007	0.00747186	0.0143451	0.0126349	0.0170662	0.0288797	0.0123226	0.0114879	0.0149449	0.0130005	0.011534	0.0120057	0.024347	0.0189206	0.0261966	0.00988526	0.0768999	0.383503
	1268.34	0.0210768	0.00329909	0.0359432	0.014224	0.0139709	0.00837874	0.0167435	0.01776	0.0358708	0.00521084	0.00525879	0.0137134	0.00655031	0.0105193	0.0214939	0.0089185	0.00547772	0.012471	0.00990337	0.00877909	0.00386273	0.0170773	0.0203547	0.0153238	0.00701188	0.067923	0.345567
	1271.3	0.0283028	0.0130711	0.0437555	0.0181659	0.00982545	0.0134354	0.019247	0.0231474	0.0387729	0.00791405	0.00681762	0.0137633	0.010945	0.0107893	0.0274985	0.00923357	0.00975217	0.0113862	0.0117864	0.0101041	0.0123872	0.0219319	0.0156498	0.0188681	0.00924587	0.0583857	0.341873
	1274.27	0.0241416	0.00597294	0.0365668	0.0136371	0.00898396	0.00760695	0.0148761	0.023252	0.0298024	0.00548239	0.00287374	0.0161353	0.00494076	0.00979897	0.0195548	0.00710214	0.00469917	0.00772713	0.0120773	0.00812544	0.00590587	0.0152293	0.0147558	0.0130828	0.00780903	0.0549515	0.314262
	1277.23	0.0339411	0.0162044	0.0385578	0.0203881	0.00974372	0.0147934	0.0223759	0.0263651	0.0343127	0.011213	0.00588795	0.0164531	0.0100172	0.0114466	0.0281396	0.00765937	0.0101964	0.0107605	0.0129146	0.0105702	0.0149542	0.0222806	0.00933333	0.0236434	0.00763491	0.0502876	0.30132
	1280.19	0.026626	0.010683	0.026903	0.0143353	0.00713875	0.0093656	0.0192529	0.0191045	0.0308999	0.0104686	0.00513106	0.0217842	0.00645283	0.00720652	0.0221693	0.00706605	0.00675574	0.0105986	0.0153998	0.00883586	0.0080908	0.0173752	0.0132737	0.0179102	0.00732688	0.0467333	0.265511
	1283.14	0.0365758	0.0209683	0.033485	0.0232631	0.00972317	0.0148578	0.0254992	0.0259372	0.0361339	0.0149501	0.009473	0.0186951	0.0124053	0.0123292	0.0258543	0.0123902	0.0133545	0.0133777	0.017642	0.0137751	0.0169178	0.0265365	0.0127553	0.0295101	0.00707502	0.0408259	0.2527
	1286.1	0.0304559	0.0142192	0.0347723	0.0189039	0.0105216	0.0113182	0.0244682	0.0215716	0.0344664	0.0171338	0.00755015	0.0212961	0.00944597	0.0112486	0.0218673	0.010454	0.0107444	0.0150774	0.0214924	0.0112858	0.0132785	0.0224932	0.018141	0.0268694	0.0137499	0.0393741	0.216389
	1289.05	0.0352298	0.0231564	0.0403747	0.0250338	0.015794	0.0127526	0.0274143	0.0266803	0.0348515	0.0191856	0.0123701	0.0169091	0.0158675	0.0152891	0.0281348	0.016117	0.0160942	0.0159847	0.0204616	0.0136759	0.0219911	0.0312165	0.0166597	0.0378606	0.0133625	0.0333316	0.205512
	1291.99	0.0227154	0.0155482	0.0305039	0.0203795	0.0129526	0.00645255	0.0211835	0.0276624	0.0281085	0.0156772	0.00848392	0.0188834	0.00975609	0.0148717	0.0216201	0.0154861	0.0116286	0.0141983	0.0217274	0.0106986	0.0150371	0.0238712	0.0198701	0.0311985	0.0157404	0.0298523	0.176026
	1294.93	0.0384881	0.0223389	0.030852	0.023272	0.0178704	0.0105982	0.0278865	0.0285964	0.0299983	0.0175478	0.0113565	0.0185968	0.0168608	0.0219738	0.0266194	0.0150036	0.0165901	0.0139057	0.01903	0.0122867	0.0238843	0.0309705	0.0183939	0.0391797	0.0169033	0.0278789	0.184734
	1297.88	0.0302552	0.0137168	0.0222204	0.0185095	0.0157818	0.00845186	0.0217648	0.0167231	0.0247028	0.0135165	0.00831569	0.0215576	0.0117566	0.0194473	0.0203917	0.0145627	0.011942	0.0138186	0.0191393	0.0110293	0.0167685	0.0286039	0.0241229	0.0299397	0.016911	0.0295902	0.170576
	1300.81	0.0404139	0.0215872	0.0306295	0.0229866	0.0155117	0.0129967	0.0253895	0.0129875	0.0302608	0.014946	0.0127905	0.0196427	0.0164324	0.0222738	0.0267334	0.0129937	0.0151742	0.0158648	0.0169548	0.0142939	0.0230329	0.0321598	0.0241862	0.0351431	0.0169537	0.0294204	0.178754
	1303.75	0.0320581	0.0114311	0.0255427	0.0136513	0.013716	0.00590232	0.0201058	0.0158379	0.0210319	0.00986786	0.00953593	0.0174785	0.0112837	0.0183693	0.019268	0.0131976	0.00923922	0.0141054	0.0149037	0.0121068	0.0134143	0.0238457	0.0261838	0.0258198	0.0136996	0.0346004	0.181138
	1306.68	0.0365863	0.0179486	0.033473	0.0186397	0.0148636	0.0118081	0.0243166	0.0190924	0.0302681	0.00972295	0.0134967	0.0148597	0.0163904	0.0234783	0.0284015	0.0151781	0.0144277	0.0157007	0.0167772	0.0137569	0.0193968	0.0269395	0.0258206	0.0319196	0.0123019	0.0362568	0.203642
	1309.61	0.0270858	0.00975097	0.0345833	0.0123289	0.0122466	0.00612198	0.0187226	0.0174534	0.0277313	0.00572533	0.00927993	0.0142169	0.0106793	0.0204984	0.0220283	0.014367	0.00814716	0.0152694	0.0143643	0.00970921	0.0101704	0.0193874	0.0285373	0.0202826	0.0110865	0.0448537	0.210586
	1312.53	0.0355891	0.0190378	0.0382289	0.01808	0.0121244	0.00966898	0.0194807	0.0237485	0.0348283	0.00627691	0.0117735	0.011886	0.0156478	0.0223608	0.0293441	0.017475	0.0114479	0.0161985	0.0112486	0.0124481	0.0147745	0.0286731	0.0236295	0.0249559	0.00962646	0.0431529	0.235381
	1315.46	0.0321206	0.0101452	0.0330633	0.0116	0.0127208	0.00730882	0.0166703	0.02683	0.0282589	0.00379793	0.0060194	0.0184027	0.00956562	0.0199084	0.0225481	0.0128298	0.00783603	0.0157926	0.0126266	0.00940499	0.0068884	0.0231617	0.0249453	0.0133366	0.0126732	0.0449142	0.236189
	1318.38	0.0422854	0.0168876	0.0433301	0.0172341	0.0196157	0.0132212	0.0277464	0.0241862	0.035345	0.00753546	0.0108934	0.0181758	0.0156954	0.0230433	0.0288037	0.0125864	0.0136633	0.0166861	0.0129251	0.0116379	0.0140411	0.0269948	0.0204103	0.0210536	0.0115472	0.0441404	0.256978
	1321.29	0.0320419	0.0103424	0.0421228	0.013543	0.0196228	0.00774436	0.0187658	0.0225294	0.0279843	0.00637054	0.00667413	0.0198237	0.00912681	0.0186817	0.0244093	0.0100684	0.010853	0.018402	0.0154273	0.0104441	0.00711348	0.0215075	0.0199251	0.0153695	0.0109012	0.0451944	0.247418
	1324.21	0.0395784	0.018788	0.0492853	0.0200442	0.0264742	0.0114555	0.0273945	0.0305387	0.0348799	0.00805206	0.0113754	0.0168719	0.014068	0.0231958	0.0318738	0.0128152	0.0153195	0.0197599	0.0144196	0.0129507	0.0142755	0.0316083	0.0187886	0.0244342	0.00965844	0.0475136	0.255681
	1327.12	0.0262558	0.011482	0.0435867	0.0151133	0.024615	0.0089304	0.0248338	0.0351705	0.0370803	0.00626982	0.00807933	0.0173137	0.0104628	0.0201699	0.0270909	0.0125004	0.013073	0.0188797	0.012505	0.0107838	0.00700066	0.0271269	0.02144	0.0181059	0.0123446	0.0499285	0.249313
	1330.03	0.0308871	0.0177785	0.050391	0.0222588	0.02744	0.0166612	0.0256413	0.0292729	0.0379625	0.0104119	0.0109827	0.0195256	0.0151448	0.0247687	0.0335596	0.0115584	0.0180669	0.0197478	0.0131649	0.0131819	0.015314	0.0351824	0.0212673	0.0239923	0.0133846	0.048274	0.260915
	1332.93	0.0245837	0.0112274	0.0472581	0.0153271	0.0276604	0.0110437	0.0206032	0.0294088	0.0381408	0.00924868	0.00655606	0.0236899	0.0099124	0.0193585	0.0236719	0.00893051	0.0118112	0.0208245	0.0120312	0.0107164	0.00803835	0.0281366	0.0275178	0.0169652	0.015026	0.0520475	0.252614
	1335.84	0.0349506	0.0180946	0.0461846	0.01734	0.030742	0.0164723	0.0251006	0.0326465	0.0352913	0.0109096	0.00924207	0.0217649	0.0150247	0.0224579	0.0310736	0.00975575	0.015546	0.0213347	0.0131128	0.0137604	0.0150875	0.0361772	0.025176	0.0270965	0.0159412	0.048482	0.262976
	1338.74	0.0265069	0.0100322	0.0378894	0.013888	0.0297607	0.0124903	0.02164	0.0295626	0.0308741	0.00590109	0.00539189	0.0259386	0.00983893	0.021015	0.0197471	0.0086115	0.0109547	0.0173216	0.0148905	0.0115447	0.00796474	0.0258625	0.0311962	0.0202682	0.0149001	0.0511452	0.251863
	1341.63	0.0303856	0.0176361	0.042965	0.0205415	0.0276505	0.0161139	0.0266614	0.0294684	0.027671	0.00890886	0.00873315	0.0215223	0.0159314	0.0243704	0.0249935	0.0113014	0.0149549	0.0185799	0.0141528	0.0136779	0.0145016	0.0304413	0.0346865	0.0284963	0.0135318	0.0514913	0.248127
	1344.53	0.0220293	0.010717	0.0389235	0.0163024	0.023381	0.0120026	0.0155808	0.0252706	0.0237167	0.00667141	0.00589891	0.0240093	0.0109816	0.0189281	0.0186724	0.0124725	0.010076	0.0182382	0.0115562	0.0124029	0.0079221	0.0253793	0.0403839	0.0186553	0.0139497	0.0510133	0.230875
	1347.42	0.027636	0.0172255	0.0393067	0.0200515	0.0224373	0.0164048	0.0253583	0.0280525	0.0266447	0.00735243	0.00906376	0.0217087	0.0164747	0.0212399	0.0236155	0.0161462	0.0127743	0.0195776	0.0103447	0.0134316	0.0142636	0.0321925	0.0416889	0.0253706	0.0150036	0.0527387	0.224273
	1350.31	0.0234493	0.00951901	0.0338286	0.0143315	0.0199709	0.0114694	0.0184899	0.0223143	0.0175956	0.00646845	0.00529985	0.0225079	0.0109072	0.0135502	0.0161669	0.0115206	0.008596	0.0195569	0.0107593	0.011418	0.0075957	0.0214483	0.0412227	0.0186595	0.0135954	0.05006	0.19354
	1353.19	0.0317328	0.0167136	0.0394489	0.0183819	0.0228093	0.0127604	0.0232229	0.0252444	0.0214452	0.00824933	0.00836741	0.0200718	0.0144377	0.0176482	0.0222051	0.0141759	0.0121072	0.0187823	0.0130979	0.0128977	0.0139498	0.0312008	0.0353436	0.0268879	0.0110874	0.0468161	0.174672
	1356.08	0.0236626	0.0114517	0.0322249	0.0143559	0.0200415	0.00734847	0.0216384	0.0265151	0.0254063	0.00456193	0.00521584	0.0190469	0.01043	0.0147392	0.0144812	0.0152644	0.00888203	0.0173676	0.0164326	0.0102219	0.00721248	0.0247487	0.0351208	0.0210808	0.0103617	0.0391008	0.133914
	1358.96	0.0289352	0.0162016	0.0253328	0.0182072	0.0194988	0.0100058	0.0253281	0.021576	0.0163506	0.005759	0.00636547	0.0135363	0.0132752	0.014576	0.0215641	0.013702	0.0125111	0.0147905	0.0135862	0.0112625	0.0128766	0.030204	0.0249278	0.0273584	0.0113615	0.029728	0.112067
	1361.83	0.0164572	0.00817051	0.0160811	0.013574	0.0184557	0.00468696	0.0171833	0.0124407	0.0132103	0.00361699	0.00357064	0.0134349	0.00721684	0.00885061	0.0157041	0.0104448	0.00832598	0.0104643	0.0115888	0.00778792	0.00481059	0.0164315	0.0223083	0.0155639	0.0101507	0.0251923	0.0787787
	1364.71	0.0184242	0.0135988	0.0181546	0.0153026	0.0192405	0.00897532	0.019355	0.0139452	0.0139231	0.00561867	0.00618752	0.00726189	0.0115288	0.00750302	0.0199784	0.00888819	0.0121814	0.011615	0.00868634	0.0075313	0.0111298	0.0202401	0.0142967	0.0223336	0.00954338	0.0183978	0.0650158
	1367.58	0.0142486	0.00687514	0.0123232	0.00973948	0.0187495	0.00570819	0.013509	0.00999785	0.015288	0.00289051	0.00440128	0.006173	0.00613575	0.00430628	0.0148536	0.00587217	0.00686731	0.0107547	0.00643926	0.00480988	0.0051618	0.0109595	0.0121321	0.0127384	0.00653236	0.0184279	0.0514797
	1370.45	0.0195092	0.0133852	0.0153867	0.0143335	0.019458	0.00884143	0.0185491	0.0139479	0.0228638	0.00563483	0.00555693	0.0042034	0.0103228	0.00843223	0.0202963	0.00516652	0.00960932	0.0117898	0.00730262	0.00708692	0.0118161	0.0213739	0.00682659	0.0218933	0.00466884	0.015586	0.0593973
	1373.32	0.0113446	0.00610041	0.0106917	0.00818905	0.0165429	0.0052813	0.01105	0.0117744	0.016056	0.00297326	0.0037416	0.00834712	0.00563938	0.00530452	0.0164249	0.00397561	0.00448688	0.0119051	0.00854583	0.00518278	0.00469181	0.0151176	0.00760781	0.0148087	0.00424164	0.0117107	0.038445
	1376.18	0.0193719	0.0121352	0.0158283	0.0119403	0.0148892	0.00824984	0.0151477	0.0191096	0.0229276	0.00708091	0.00617614	0.0112271	0.00990415	0.0108165	0.0226437	0.00714187	0.00770919	0.0101417	0.00873577	0.00698942	0.0107239	0.0190203	0.00570147	0.0188228	0.0040014	0.00587824	0.0431812
	1379.04	0.0168628	0.00421419	0.0119464	0.00631946	0.0111103	0.00725473	0.00647623	0.0121196	0.0110317	0.0045584	0.00245607	0.0147084	0.00547746	0.00589609	0.0127624	0.00492541	0.00378815	0.00836488	0.00718525	0.00418013	0.0046176	0.00740633	0.00800865	0.00903501	0.00245181	0.00119323	0.0403659
	1381.9	0.0290413	0.00956435	0.0193197	0.0115909	0.0111356	0.0112533	0.00847974	0.00930522	0.0153427	0.00773472	0.00539305	0.0148606	0.00925164	0.00835108	0.0204721	0.00357044	0.00716595	0.00898906	0.0045906	0.00629337	0.0126351	0.0126074	0.00549778	0.0148286	0.00426154	0.00287804	0.0440937
	1384.75	0.0231734	0.00306601	0.0180982	0.00656916	0.00825103	0.00772109	0.00489559	0.0147518	0.0153817	0.00561561	0.00290624	0.0144479	0.00420189	0.00662297	0.0103654	0.0047896	0.00404049	0.00783164	0.00232073	0.00538813	0.00743103	0.00432621	0.00552687	0.00754602	0.00360197	0.00391569	0.0423411
	1387.61	0.0292785	0.00996396	0.0204995	0.0128652	0.00879396	0.0101391	0.0115813	0.0108826	0.0168414	0.00821551	0.00682861	0.0139023	0.00939973	0.00878456	0.0183426	0.00520955	0.00831832	0.0101934	0.00172404	0.00801377	0.0160556	0.0169158	0.00419893	0.0144849	0.00427194	0.00169378	0.0575134
	1390.46	0.0275839	0.00464746	0.0122204	0.00989291	0.00700163	0.00623325	0.00758013	0.00855508	0.0146663	0.00896059	0.00442587	0.0159798	0.00504727	0.00735527	0.0178166	0.00583042	0.00512025	0.00858699	0.00421343	0.00826867	0.0109278	0.00889724	0.00783115	0.00973434	0.00432923	0.00439425	0.0586849
	1393.3	0.0296017	0.01113	0.0194007	0.0123629	0.0085471	0.00943544	0.0128936	0.00662299	0.0194435	0.0120112	0.0068777	0.0165382	0.00914865	0.0083193	0.0215271	0.00696424	0.0105965	0.0066665	0.00583976	0.0103745	0.0185987	0.0169684	0.00562274	0.022592	0.00713778	0.00618926	0.0736441
	1396.15	0.0238853	0.00566068	0.00960541	0.00756921	0.00503514	0.00599401	0.01125	0.00669822	0.005818	0.0100534	0.00431011	0.0150868	0.00500147	0.00551552	0.0165156	0.00665174	0.00768491	0.00474544	0.00538646	0.0097036	0.0118944	0.00611212	0.00949945	0.0140743	0.00749908	0.0128286	0.0748884
	1398.99	0.0282983	0.0130105	0.0179197	0.0143066	0.0065748	0.00727551	0.0160016	0.0122744	0.0105054	0.0121291	0.00765308	0.01275	0.00973642	0.00805138	0.0232028	0.00916124	0.0122686	0.00313971	0.00629487	0.012806	0.0189357	0.0151041	0.00811463	0.0221404	0.00998503	0.0176375	0.103645
	1401.83	0.0176042	0.00664044	0.0129038	0.00993378	0.00592137	0.00474899	0.0120259	0.00630203	0.0127191	0.00977156	0.00489877	0.0127525	0.00613574	0.00725316	0.0185323	0.00792408	0.0089558	0.00380962	0.00652107	0.0123602	0.0128405	0.00810069	0.00956179	0.0173836	0.0117838	0.0226103	0.108455
	1404.67	0.0183688	0.0133274	0.0134686	0.0146362	0.00839347	0.00732083	0.0198279	0.0135461	0.019469	0.0130077	0.00890925	0.0108221	0.0109692	0.00970155	0.0263572	0.0101443	0.0124266	0.00602751	0.00613232	0.0141317	0.0199059	0.0150278	0.00974545	0.0237806	0.013803	0.0257061	0.12309
	1407.5	0.0058364	0.00790058	0.0100371	0.010112	0.0076368	0.00337602	0.0144561	0.0100858	0.0149088	0.00902522	0.00594743	0.013589	0.00677903	0.00649673	0.0165729	0.00881298	0.00737543	0.00563766	0.00566972	0.0116737	0.0111663	0.00680231	0.0122536	0.0200176	0.0118252	0.0250733	0.131924
	1410.33	0.0155443	0.0145388	0.0139566	0.0151644	0.0117788	0.00907362	0.0196365	0.0122535	0.0134362	0.0111733	0.00814463	0.0106125	0.0111034	0.00834288	0.0233313	0.00990359	0.010526	0.00683324	0.00785735	0.012364	0.0167463	0.0157337	0.0113714	0.0252697	0.00900553	0.0219744	0.14838
	1413.16	0.00947578	0.00735891	0.00920087	0.00849579	0.00620617	0.00552447	0.0144355	0.016824	0.0168871	0.00759305	0.00542742	0.0123186	0.00533568	0.00619563	0.0175974	0.0081154	0.00474889	0.00482921	0.00832979	0.00779003	0.00825836	0.00670633	0.0114726	0.0180443	0.00836452	0.0230998	0.149333
	1415.98	0.0189157	0.0127915	0.017641	0.0102957	0.00750601	0.0087584	0.0193391	0.0188407	0.0175399	0.00735474	0.00828385	0.0109139	0.00848338	0.00787073	0.0173182	0.00829737	0.00760146	0.00558343	0.00495379	0.00720111	0.0110035	0.013723	0.0117467	0.0214863	0.00957975	0.0220918	0.164945
	1418.81	0.0109449	0.00692832	0.00714895	0.00483982	0.00360786	0.00450468	0.00968442	0.0195273	0.0144543	0.00590661	0.00527131	0.0110178	0.00365073	0.00570361	0.012788	0.00648251	0.00271155	0.00358553	0.00423928	0.0058717	0.00301189	0.0040528	0.0149977	0.00951646	0.00709116	0.0209946	0.170015
	1421.63	0.0163087	0.013494	0.0153758	0.00932225	0.00704786	0.00809316	0.0134448	0.019653	0.0155826	0.00704146	0.0068233	0.00896628	0.00696504	0.00811385	0.0158181	0.0080717	0.0063679	0.00576965	0.00675918	0.00419103	0.00873651	0.0117004	0.013641	0.0174062	0.0074119	0.022036	0.191418
	1424.45	0.0122366	0.00714254	0.00801564	0.00402803	0.0113775	0.0055385	0.00609221	0.0141718	0.0183492	0.00509333	0.00321483	0.00730628	0.00263916	0.00494421	0.0071163	0.00797513	0.00475251	0.00448767	0.00931183	0.00254719	0.00296612	0.00438139	0.017408	0.00613925	0.00727934	0.025959	0.203944
	1427.26	0.0203114	0.0147678	0.0183574	0.00698067	0.0159608	0.0105062	0.0116936	0.0212124	0.0183149	0.00729069	0.00640446	0.00318836	0.00900974	0.0109117	0.00956746	0.0115743	0.0101882	0.00670121	0.0104422	0.00460383	0.0092699	0.0163598	0.0197652	0.0132701	0.00862844	0.0339287	0.255084
	1430.08	0.0139042	0.00985838	0.0181679	0.00560028	0.0148218	0.00800166	0.00880394	0.0164719	0.018016	0.00505907	0.00314396	0.00557579	0.00486907	0.0140135	0.0031211	0.0111327	0.00798009	0.00771478	0.0122927	0.00504728	0.00381968	0.00996794	0.0243278	0.00503513	0.010686	0.045304	0.301236
	1432.89	0.0265045	0.0173162	0.0273179	0.0128592	0.0207231	0.0133752	0.024116	0.0233832	0.0280998	0.00862949	0.0071754	0.00490091	0.0117185	0.0252461	0.0144899	0.0156367	0.0140709	0.0129122	0.0150253	0.00938636	0.0107502	0.0197843	0.0298917	0.0107615	0.0153982	0.0689124	0.396876
	1435.69	0.021811	0.0130948	0.0275228	0.0115859	0.0216407	0.00944858	0.0237869	0.0240424	0.0386793	0.00698283	0.00645342	0.0127604	0.0113158	0.0302168	0.0137097	0.0171978	0.0137707	0.0167611	0.0190199	0.0107209	0.00507083	0.0170481	0.0403106	0.00687157	0.0208432	0.0990368	0.484588
	1438.5	0.0314403	0.0221067	0.0446555	0.0211031	0.0281154	0.0157416	0.0352792	0.0275112	0.0477899	0.0125305	0.00953261	0.0114644	0.0195658	0.0428742	0.0173263	0.0251228	0.0221184	0.0224474	0.0249611	0.0189891	0.0126745	0.0271566	0.0494077	0.0138965	0.0259278	0.131746	0.607174
	1441.3	0.0238701	0.0177937	0.0465111	0.0207358	0.0321881	0.0132624	0.0346306	0.029753	0.0512114	0.012909	0.00712919	0.0142728	0.0195357	0.0448765	0.0210461	0.0277043	0.022023	0.0272109	0.0335692	0.0200337	0.00916997	0.0234361	0.0592162	0.0130586	0.0286826	0.162894	0.712734
	1444.1	0.0325027	0.0249611	0.060271	0.0287101	0.0420746	0.0187489	0.0476311	0.033388	0.0528659	0.0150179	0.0113628	0.0150175	0.027338	0.0542394	0.0270043	0.0318824	0.0303545	0.033378	0.0389626	0.0245224	0.0166354	0.0335972	0.0649518	0.0242571	0.0343704	0.187743	0.813319
	1446.9	0.0270076	0.0186869	0.0609202	0.0274639	0.0469796	0.0162507	0.0459656	0.0332526	0.0569803	0.0146649	0.00929295	0.0179446	0.0257606	0.05705	0.024955	0.0345061	0.0303357	0.0336799	0.0366367	0.0270483	0.0104331	0.0289021	0.0718381	0.0196065	0.0367311	0.20729	0.88474
	1449.69	0.0338496	0.0266815	0.070327	0.0369961	0.0542047	0.0227514	0.0573985	0.0437442	0.0669401	0.0183262	0.0131963	0.021888	0.0332302	0.0687856	0.034669	0.0347407	0.03755	0.0398869	0.0394782	0.0303188	0.0164924	0.0358976	0.0753068	0.0305352	0.0411515	0.224817	0.948495
	1452.48	0.0321004	0.0208021	0.0675401	0.0359717	0.0543765	0.0185741	0.0549259	0.0409952	0.0702686	0.0143835	0.0109801	0.0269971	0.0301934	0.0691945	0.0361163	0.0330794	0.0358173	0.0417965	0.0398979	0.0302975	0.0095772	0.0290817	0.0797665	0.020861	0.0408171	0.237654	0.977968
	1455.28	0.0402204	0.0267016	0.0742092	0.0402924	0.0573606	0.0215689	0.0600603	0.0476559	0.0706302	0.0159413	0.0127265	0.0258619	0.0354165	0.0692569	0.0416768	0.0349787	0.0404469	0.0440869	0.0420621	0.0329704	0.0150942	0.0344437	0.0782732	0.0339856	0.0413582	0.242751	1
	1458.06	0.0345323	0.0194895	0.0689996	0.0363185	0.0535485	0.0172848	0.0457385	0.0444984	0.0684818	0.0128239	0.0118325	0.0256977	0.0315642	0.0624752	0.0324393	0.0325398	0.0373197	0.0396105	0.0437422	0.0307653	0.00986859	0.0268754	0.0762674	0.024649	0.0390817	0.235018	0.958219
	1460.85	0.0379429	0.0241789	0.0774306	0.0393804	0.0522084	0.0201722	0.049189	0.0391818	0.067938	0.0153603	0.0124083	0.0199067	0.0344644	0.0613837	0.0285923	0.0306423	0.0374602	0.0356303	0.0413504	0.0314437	0.0160271	0.0262436	0.0664946	0.0287539	0.0371918	0.215254	0.911126
	1463.63	0.029879	0.0165028	0.0620209	0.02824	0.0490919	0.0153015	0.0407882	0.0370921	0.0614305	0.0102723	0.00882517	0.0210464	0.0269141	0.0491728	0.0270172	0.0244807	0.0303679	0.0314503	0.035265	0.0258383	0.0102955	0.0182211	0.0584225	0.0207361	0.0331781	0.190008	0.808792
	1466.41	0.0369632	0.0204831	0.0595568	0.0306875	0.0470798	0.0177236	0.0415605	0.0380779	0.0637414	0.0108309	0.0102308	0.019687	0.0270444	0.048938	0.0319186	0.0239018	0.0318125	0.0292044	0.0305994	0.0253912	0.0175436	0.0246924	0.0457756	0.0244337	0.0288063	0.165225	0.714108
	1469.18	0.0313201	0.014095	0.0481706	0.0248908	0.0387081	0.0123673	0.0334529	0.0320173	0.0605534	0.00856052	0.00786877	0.017896	0.0203249	0.0407692	0.0244562	0.021607	0.0249794	0.0253968	0.0243944	0.0206541	0.00931889	0.0157278	0.0406123	0.0106169	0.0250638	0.14296	0.609297
	1471.96	0.0375308	0.0197871	0.0510032	0.0263634	0.0313048	0.0156838	0.0347371	0.0356557	0.0603116	0.011437	0.0101129	0.0152959	0.0225506	0.0380937	0.0308008	0.018219	0.0249088	0.0235202	0.0244674	0.0200064	0.0161429	0.0202114	0.0312642	0.0162323	0.0213324	0.122252	0.516373
	1474.73	0.0286905	0.0130284	0.0417644	0.019027	0.0204317	0.0108502	0.0281088	0.0232325	0.0504517	0.0101729	0.00761105	0.0153586	0.0159264	0.0282284	0.0211314	0.0164326	0.0172397	0.0174748	0.0186598	0.0170819	0.00981586	0.0113011	0.0240532	0.00764647	0.0178407	0.100269	0.416426
	1477.5	0.0292212	0.0174641	0.040861	0.0207268	0.017259	0.0133606	0.0265979	0.0158512	0.0483691	0.0133711	0.0112039	0.015206	0.0181912	0.0240482	0.019797	0.0129947	0.0176644	0.0157249	0.0163037	0.0151591	0.0178813	0.0165181	0.0174676	0.0173231	0.0158072	0.0792977	0.328072
	1480.27	0.0233112	0.0110666	0.0327998	0.0171627	0.0141015	0.00809747	0.0189599	0.0136249	0.0421204	0.00903066	0.010601	0.0149412	0.0135694	0.0198241	0.0163037	0.0115749	0.011877	0.0133631	0.0149303	0.0124641	0.0117327	0.0159838	0.0161581	0.00817385	0.015311	0.0604481	0.240135
	1483.03	0.0274668	0.0164702	0.0315083	0.0140106	0.0122138	0.0115764	0.0229628	0.0147959	0.0402942	0.011804	0.0122855	0.0122312	0.013673	0.0167264	0.0203842	0.0115879	0.0118614	0.0108899	0.00894835	0.0126087	0.0189112	0.0206892	0.0122479	0.0164457	0.00963026	0.042829	0.178129
	1485.8	0.0180611	0.0106448	0.0141781	0.00767004	0.00894623	0.00640727	0.0137225	0.0119949	0.0227082	0.0103594	0.0138829	0.0113383	0.00658618	0.00776075	0.0158031	0.00760802	0.00799006	0.00896838	0.00696619	0.00859306	0.0154048	0.0159645	0.0131896	0.0124096	0.00930971	0.030284	0.112897
	1488.56	0.0256926	0.0175373	0.0195351	0.0126038	0.0103019	0.00894335	0.0142945	0.0181481	0.0176409	0.0135863	0.0198379	0.0079057	0.00999557	0.0101213	0.0168278	0.00961332	0.0121241	0.00694585	0.00657732	0.0115909	0.0228983	0.0199192	0.011414	0.0246263	0.00652062	0.0214946	0.0946662
	1491.31	0.017283	0.0140984	0.0127605	0.0105686	0.00883993	0.00577892	0.00813023	0.0122579	0.0144446	0.0121963	0.0249906	0.00865459	0.00772593	0.00689631	0.00622351	0.00865019	0.00927458	0.00635311	0.00500501	0.0112704	0.0185618	0.0119593	0.0173645	0.0184057	0.00847059	0.0170266	0.0710403
	1494.07	0.028545	0.0236192	0.0202385	0.0163786	0.0116272	0.0113165	0.0147141	0.0194164	0.0152446	0.0184695	0.0429841	0.0100827	0.0142493	0.0119286	0.0138011	0.00993625	0.0143091	0.00678493	0.00788854	0.0176631	0.0321673	0.0278948	0.0134281	0.0336646	0.00973865	0.0140115	0.0714689
	1496.82	0.0231299	0.0222154	0.0119198	0.017607	0.013064	0.00978805	0.00995574	0.0195014	0.0237403	0.0212308	0.0647302	0.013302	0.0142387	0.0101388	0.0093445	0.0140912	0.0145682	0.00711507	0.00806182	0.0191838	0.0328608	0.0269554	0.016015	0.028299	0.0120789	0.01498	0.0590672
	1499.57	0.0377228	0.0380584	0.0167419	0.0319456	0.0199048	0.0161542	0.013828	0.0343961	0.0267799	0.0364494	0.119852	0.0125412	0.0254142	0.0155817	0.0233706	0.0220509	0.0247445	0.0110546	0.0109593	0.0306242	0.0504114	0.0496851	0.0140903	0.0497654	0.0124775	0.0124717	0.058678
	1502.32	0.0414789	0.0448274	0.0129107	0.0397758	0.025091	0.0159372	0.0104321	0.053267	0.0294012	0.0479574	0.184705	0.0124222	0.0297787	0.0180094	0.0280103	0.033217	0.0292845	0.0112333	0.0130499	0.0411164	0.057855	0.0548109	0.0135749	0.0526714	0.0184115	0.00883953	0.0543991
	1505.06	0.0696449	0.0774551	0.0276535	0.0687933	0.037478	0.028791	0.0149811	0.0836349	0.0560315	0.0884473	0.312969	0.0159349	0.0531544	0.0335396	0.0537681	0.0540242	0.0546136	0.016954	0.016286	0.0696426	0.0971758	0.0896458	0.0113436	0.0902884	0.0262613	0.0103629	0.0541481
	1507.81	0.0872378	0.10595	0.0277379	0.097231	0.0504495	0.0322467	0.00864679	0.121509	0.0717	0.132606	0.453481	0.0221865	0.0729532	0.0471634	0.0730056	0.0792512	0.0768897	0.0255124	0.0231166	0.102003	0.130773	0.125871	0.0152537	0.117886	0.0449571	0.0127961	0.0448629
	1510.55	0.151406	0.183393	0.0533673	0.167775	0.0817716	0.0511788	0.0114902	0.186189	0.142504	0.231382	0.608427	0.0342673	0.127844	0.0831106	0.141062	0.130308	0.136429	0.0385795	0.034655	0.181171	0.218326	0.212105	0.0246332	0.200491	0.0720192	0.0223793	0.0521255
	1513.28	0.214519	0.264466	0.0706819	0.247414	0.116312	0.0663876	0.00683036	0.258775	0.215672	0.349946	0.70879	0.0532538	0.184066	0.118549	0.207095	0.186172	0.199163	0.0578729	0.0492168	0.268671	0.310316	0.305335	0.0394411	0.284935	0.112903	0.0367122	0.0404448
	1516.02	0.333513	0.418096	0.12604	0.384168	0.186193	0.10963	0.0146102	0.38246	0.336339	0.537604	0.77545	0.0825921	0.290398	0.197122	0.337997	0.280919	0.326481	0.0943892	0.0796611	0.425179	0.474785	0.471633	0.0618573	0.445386	0.184523	0.061297	0.0482169
	1518.75	0.458704	0.575657	0.177572	0.538241	0.274456	0.152437	0.00771268	0.516395	0.476728	0.73595	0.800169	0.127203	0.407149	0.289976	0.476014	0.382151	0.458925	0.140533	0.123443	0.585601	0.63945	0.642961	0.103831	0.611871	0.281411	0.10114	0.0464911
	1521.48	0.618747	0.73213	0.284546	0.699969	0.416999	0.247959	0.0143816	0.65956	0.611348	0.87903	0.814413	0.204421	0.553264	0.428825	0.625199	0.507665	0.613163	0.225947	0.20615	0.741895	0.796046	0.802654	0.172682	0.782692	0.422089	0.16803	0.0504999
	1524.21	0.742282	0.82306	0.406754	0.816027	0.595535	0.356164	0.0121983	0.775406	0.720092	0.943703	0.781019	0.312101	0.673129	0.576279	0.737314	0.626605	0.722308	0.339026	0.311579	0.845965	0.875458	0.886481	0.274822	0.884597	0.579531	0.263678	0.0456036
	1526.94	0.849222	0.892538	0.580874	0.90937	0.771168	0.534134	0.0241308	0.864653	0.804663	0.97901	0.729747	0.470306	0.77545	0.732191	0.847365	0.735804	0.827618	0.498202	0.478874	0.92695	0.926899	0.947334	0.410638	0.962515	0.720772	0.39731	0.0491501
	1529.66	0.907462	0.907343	0.748881	0.952748	0.90649	0.70831	0.0271502	0.900097	0.857701	0.968825	0.611082	0.667397	0.831438	0.855149	0.901632	0.79749	0.879261	0.683114	0.674322	0.958913	0.922724	0.957303	0.583257	0.976182	0.834843	0.558263	0.0405007
	1532.38	0.952423	0.908647	0.890326	0.981061	0.978231	0.867384	0.0446232	0.914923	0.884593	0.943423	0.477016	0.829719	0.865419	0.9441	0.941248	0.835627	0.913798	0.826184	0.843781	0.964561	0.910629	0.950311	0.726744	0.981301	0.900278	0.692857	0.0461855
	1535.1	0.941187	0.848486	0.962991	0.946801	1	0.9538	0.0567702	0.887083	0.861709	0.850802	0.323239	0.947689	0.844256	0.975625	0.917008	0.831473	0.8893	0.926286	0.950792	0.907711	0.833707	0.884653	0.836658	0.920553	0.92397	0.802677	0.0394897
	1537.82	0.917306	0.77981	1	0.896555	0.99431	1	0.0851409	0.824881	0.816328	0.738349	0.222754	0.993605	0.810104	0.98125	0.876098	0.804739	0.852514	0.967588	0.993833	0.831788	0.749137	0.803663	0.911967	0.845542	0.919073	0.887897	0.048397
	1540.53	0.82443	0.633481	0.982317	0.777782	0.942239	0.990916	0.10319	0.716179	0.72397	0.553878	0.153301	1	0.718506	0.933918	0.764357	0.732286	0.743652	0.973977	0.995242	0.682598	0.589538	0.651113	0.967178	0.694118	0.871483	0.95866	0.0413057
	1543.24	0.72068	0.478542	0.954229	0.637767	0.865405	0.967742	0.148146	0.587905	0.599673	0.353106	0.113756	0.976771	0.611234	0.85707	0.641645	0.65204	0.629681	0.952298	0.967982	0.521958	0.42293	0.481874	0.987289	0.531592	0.79404	0.985125	0.0443788
	1545.95	0.576195	0.324023	0.862988	0.481411	0.730335	0.883507	0.192783	0.447072	0.469565	0.206318	0.0773003	0.913866	0.469462	0.731768	0.50043	0.538304	0.489495	0.887942	0.898716	0.365368	0.264091	0.326751	0.961654	0.363505	0.671126	0.966831	0.0431475
	1548.66	0.462918	0.22735	0.754326	0.364315	0.553197	0.782756	0.297362	0.335191	0.371235	0.128029	0.059	0.815781	0.34951	0.589259	0.391266	0.432037	0.390228	0.788802	0.802466	0.252346	0.176071	0.23989	0.885961	0.249949	0.525941	0.909837	0.0540664
	1551.37	0.360266	0.149998	0.585239	0.267159	0.376193	0.608862	0.420865	0.248012	0.292532	0.0801897	0.042075	0.662925	0.244219	0.437295	0.279744	0.329325	0.288397	0.639674	0.640103	0.161832	0.113122	0.172313	0.765405	0.16408	0.392392	0.81872	0.0522869
	1554.07	0.293903	0.110676	0.415921	0.202545	0.233282	0.43279	0.601357	0.187302	0.223378	0.0545329	0.0341581	0.470688	0.173173	0.304808	0.206785	0.260647	0.225047	0.460141	0.445866	0.10195	0.086183	0.139349	0.602958	0.120131	0.279726	0.696634	0.055596
	1556.77	0.234172	0.0785974	0.267614	0.148155	0.148743	0.268906	0.775667	0.144938	0.181868	0.0343331	0.0230617	0.306705	0.120036	0.20257	0.147112	0.206534	0.1716	0.317537	0.274058	0.0628164	0.059256	0.112671	0.461511	0.082556	0.207896	0.598778	0.0532209
	1559.47	0.197797	0.067235	0.182763	0.118215	0.100371	0.170782	0.907604	0.113088	0.152156	0.0290749	0.0209531	0.183558	0.0942686	0.141121	0.116003	0.168098	0.144762	0.210688	0.159111	0.042414	0.0534976	0.103072	0.345778	0.0656874	0.160734	0.506784	0.0543122
	1562.16	0.154507	0.0488492	0.124449	0.0859096	0.0690107	0.106473	0.97506	0.0974033	0.128807	0.0203823	0.0132206	0.121146	0.0725539	0.0974324	0.0829592	0.138232	0.11819	0.156134	0.104653	0.0274855	0.0401449	0.087395	0.260484	0.0466131	0.130591	0.425105	0.0444377
	1564.86	0.137022	0.0461085	0.0947062	0.070549	0.0511732	0.0777914	1	0.081325	0.0995205	0.0176987	0.0125262	0.0888378	0.0680353	0.0675323	0.0675848	0.115757	0.106174	0.11762	0.0758182	0.02132	0.0400597	0.0822691	0.177527	0.0437852	0.109324	0.336331	0.0415488
	1567.55	0.108604	0.0339351	0.0692271	0.051483	0.035652	0.0557786	0.977271	0.064242	0.0815165	0.0113662	0.00698143	0.0718303	0.0585944	0.0461885	0.0403164	0.0933228	0.0863181	0.0992371	0.0607465	0.015612	0.0319868	0.0663984	0.116892	0.0247484	0.0914638	0.273151	0.0361674
	1570.24	0.100023	0.0328355	0.0604867	0.0462384	0.0294504	0.0467696	0.947584	0.0567879	0.0687721	0.0100397	0.0068443	0.0585498	0.0626017	0.0340644	0.0357017	0.0762634	0.0738355	0.086642	0.0495187	0.0152415	0.0357364	0.0634935	0.0739907	0.0288788	0.0735406	0.22968	0.0421515
	1572.93	0.0761383	0.0236492	0.0446966	0.0361773	0.021125	0.0339535	0.850614	0.0410729	0.0518264	0.00630952	0.00234621	0.0489598	0.0580249	0.0239008	0.0178885	0.0557542	0.0574349	0.0716976	0.0387527	0.0133864	0.0286982	0.0486154	0.0519816	0.0208409	0.0603708	0.192095	0.0399369
	1575.61	0.0724492	0.0254209	0.0495172	0.0358183	0.0212336	0.0333067	0.726195	0.0283413	0.042944	0.00648896	0.00440368	0.0397135	0.0615822	0.0177677	0.0181955	0.0400885	0.0492013	0.0644586	0.0349596	0.0115896	0.0324534	0.054623	0.0344362	0.0255833	0.0477064	0.148359	0.0465189
	1578.29	0.0567432	0.0173622	0.035193	0.0284863	0.015896	0.0248236	0.541989	0.0209302	0.0349387	0.00465991	0.00227153	0.0351134	0.0547484	0.0124479	0.0142942	0.0245373	0.03868	0.0540723	0.0283476	0.00967939	0.0259579	0.0410042	0.0298281	0.0208421	0.0355421	0.106842	0.0485757
	1580.97	0.0555015	0.0188373	0.0449536	0.0299304	0.0152747	0.026776	0.360032	0.0136669	0.0359145	0.00570995	0.00311807	0.0330099	0.0565488	0.0133546	0.0157009	0.0160633	0.0353281	0.0491533	0.0269269	0.0102487	0.0302086	0.0416344	0.0216413	0.0265473	0.0261015	0.0687581	0.047963
	1583.65	0.0433828	0.0135885	0.0373416	0.0237062	0.00910543	0.0215098	0.215153	0.00932882	0.0292065	0.00365789	0.00244695	0.0297228	0.0501026	0.00798428	0.00795816	0.00892827	0.0273499	0.0434569	0.021284	0.00765509	0.0249666	0.0354962	0.0167331	0.0202958	0.019316	0.0452791	0.0427046
	1586.33	0.048691	0.0184753	0.0444996	0.0287073	0.00896784	0.0242443	0.127148	0.00993823	0.0232164	0.00425985	0.00792124	0.031231	0.0500859	0.00775895	0.0112761	0.00769272	0.0256429	0.0391595	0.0182168	0.00624657	0.0294186	0.0402198	0.0109003	0.0290792	0.0145646	0.0315814	0.0570403
	1589	0.0467931	0.0139167	0.0438486	0.0258432	0.00452872	0.0197415	0.0792655	0.00618663	0.0209543	0.00153706	0.00678142	0.0301487	0.039182	0.00533034	0.00703616	0.00459886	0.0171999	0.0356539	0.0152616	0.00393915	0.0241044	0.035636	0.0147982	0.0238664	0.0129069	0.0249447	0.0668893
	1591.67	0.0548008	0.0178986	0.0538968	0.0315505	0.00899576	0.0221882	0.0634398	0.0182877	0.023774	0.00573891	0.0140938	0.0290526	0.0379187	0.00858815	0.0159839	0.00291227	0.0148355	0.0308915	0.0126173	0.00476405	0.0312642	0.0465258	0.0163934	0.0352038	0.0101383	0.0227136	0.0868853
	1594.34	0.0506436	0.0153247	0.0468749	0.030706	0.00684937	0.0194323	0.0464362	0.0252386	0.0237208	0.00550666	0.0177998	0.0310986	0.0276235	0.00849831	0.0159091	0.0074371	0.0102284	0.0253147	0.0114779	0.00301601	0.026997	0.0448086	0.0193026	0.0304488	0.0102962	0.0181771	0.0970093
	1597.01	0.0665844	0.0221657	0.0593799	0.0370727	0.0101961	0.0251906	0.0449626	0.02939	0.0247098	0.00948214	0.024672	0.030526	0.028034	0.0115131	0.0227383	0.0112309	0.0118352	0.0269258	0.0143493	0.00568076	0.035276	0.0554307	0.0178523	0.0430101	0.0129773	0.0211265	0.113428
	1599.67	0.0672383	0.0203887	0.0543848	0.0357543	0.00742879	0.0228194	0.0380606	0.0342115	0.0262441	0.0110862	0.0252362	0.0347549	0.0222275	0.0135663	0.0168963	0.0141201	0.0104634	0.0250176	0.014431	0.0085572	0.0339897	0.051293	0.0254517	0.0425137	0.0174046	0.0278764	0.126644
	1602.34	0.0779848	0.0323139	0.0662393	0.046566	0.0126692	0.0295121	0.0440214	0.0407829	0.0332309	0.0178091	0.03057	0.0356525	0.0298218	0.0226685	0.0193912	0.0224266	0.0150423	0.0316449	0.0213818	0.0158908	0.0449153	0.0637439	0.0242961	0.0514032	0.0241629	0.0361729	0.147032
	1605	0.0786559	0.0329093	0.0671015	0.0493413	0.0182344	0.0290229	0.0350528	0.0481181	0.0295882	0.0227283	0.0322145	0.0398994	0.028878	0.0283633	0.0166837	0.0251069	0.0161552	0.0345723	0.0232788	0.0210243	0.0465329	0.0644259	0.0313545	0.0496641	0.0297253	0.0450339	0.166414
	1607.66	0.0803867	0.0429665	0.0798559	0.0585811	0.0279948	0.0361479	0.0411248	0.0479292	0.0318385	0.0287151	0.0338126	0.0423326	0.0354004	0.0378525	0.0270436	0.0292501	0.0222413	0.0390321	0.0321174	0.0287089	0.0554245	0.0713693	0.0376646	0.0628105	0.033416	0.0528887	0.206285
	1610.31	0.0762622	0.0419706	0.0744533	0.058069	0.0292253	0.0369633	0.0379011	0.049258	0.0275691	0.0296396	0.0302078	0.0466748	0.0339001	0.0388325	0.0261361	0.0318366	0.0228599	0.0428022	0.0359501	0.031713	0.0544406	0.0651687	0.0466753	0.0590714	0.0370394	0.0608099	0.21976
	1612.97	0.0824504	0.0486761	0.0770014	0.0625666	0.0337193	0.0440456	0.0439222	0.0557315	0.0337508	0.0338804	0.0326916	0.0496513	0.0395212	0.0457136	0.0328635	0.0347859	0.029334	0.0441822	0.040498	0.0353246	0.0609518	0.0715831	0.0502198	0.0653561	0.0380284	0.0689028	0.240208
	1615.62	0.0737491	0.0462665	0.0708069	0.0597026	0.0305436	0.0416268	0.041165	0.0531469	0.0348908	0.0316424	0.0280776	0.0516242	0.0356659	0.0451215	0.0289961	0.037397	0.028832	0.0453043	0.0428738	0.036419	0.0551161	0.0616782	0.0550049	0.0611684	0.0427573	0.073038	0.240848
	1618.27	0.0870774	0.05141	0.0804345	0.0625682	0.0325667	0.0445171	0.0461957	0.0520457	0.0415068	0.0343608	0.026898	0.0523754	0.0393682	0.0485258	0.0256758	0.034828	0.0320259	0.0461378	0.0468524	0.0385768	0.0599437	0.0684264	0.0556531	0.0683539	0.0421597	0.078676	0.251934
	1620.92	0.0777526	0.0463608	0.0716685	0.057249	0.029342	0.0397156	0.0378123	0.0518498	0.0433082	0.0308094	0.019764	0.0534429	0.0340066	0.0469289	0.0215007	0.0309779	0.0277865	0.0449764	0.0492237	0.0360211	0.052268	0.0567225	0.0570493	0.0613657	0.0405388	0.0786681	0.251371
	1623.56	0.0794872	0.051241	0.076245	0.0598406	0.0301046	0.0434819	0.0447383	0.0430329	0.0347916	0.0296948	0.0195478	0.0510445	0.035617	0.0479548	0.0254942	0.027618	0.0287444	0.0472028	0.0507252	0.0369327	0.0533834	0.0601578	0.0535181	0.0612953	0.0378234	0.0785036	0.251901
	1626.2	0.0685512	0.0418074	0.0684824	0.0510776	0.0268265	0.0375655	0.042404	0.0395219	0.0261589	0.0225928	0.014082	0.0482186	0.0287346	0.0415774	0.0196668	0.0229418	0.0227194	0.0434353	0.0467736	0.030739	0.0436156	0.0549533	0.0549409	0.0547011	0.0345707	0.0769067	0.246591
	1628.85	0.0684211	0.0451774	0.0690673	0.0499763	0.021556	0.0394408	0.0541064	0.030532	0.0227896	0.0195688	0.0138343	0.0462238	0.0296294	0.0396241	0.023262	0.019965	0.0240488	0.0415678	0.0461262	0.027772	0.0441284	0.0547204	0.0524883	0.0549844	0.0303322	0.0783188	0.244229
	1631.49	0.06757	0.0355145	0.0602965	0.0452531	0.0144428	0.032893	0.0532198	0.0321011	0.0198588	0.0132843	0.0114447	0.0417862	0.02407	0.0330478	0.0151148	0.0177462	0.0199988	0.0380773	0.0448751	0.0225168	0.035965	0.0471622	0.0527899	0.0445116	0.0311301	0.0785882	0.230957
	1634.12	0.0727499	0.0366479	0.0700199	0.0435872	0.0124395	0.0305302	0.0571505	0.0320218	0.032471	0.0164457	0.0124554	0.0359924	0.0255252	0.0371199	0.0192792	0.0155058	0.0216127	0.0372962	0.0429785	0.0224484	0.0390487	0.0570174	0.0492551	0.0468201	0.0295982	0.0796268	0.237185
	1636.76	0.0596398	0.0306836	0.0700673	0.0412313	0.0124034	0.023829	0.0555649	0.0322763	0.0302371	0.0132538	0.00831156	0.0289049	0.0218603	0.033966	0.014073	0.0166262	0.0165766	0.0352531	0.0414401	0.0215988	0.0334831	0.0483023	0.04742	0.0399403	0.0284472	0.081503	0.232417
	1639.39	0.0640955	0.0371882	0.0732406	0.0448481	0.0129023	0.0238605	0.0578884	0.0282495	0.0317386	0.0175973	0.00872714	0.0263336	0.0249233	0.0364212	0.0193305	0.0176547	0.0190171	0.0358664	0.0386989	0.0232351	0.0392908	0.0544175	0.0427833	0.0468922	0.0271539	0.0899795	0.25268
	1642.02	0.0524391	0.0317553	0.0698783	0.0401833	0.00814345	0.0211782	0.0521422	0.0277053	0.0303327	0.0166184	0.00592654	0.0228807	0.0211631	0.0336148	0.0166776	0.0183708	0.0179685	0.0339213	0.0384778	0.0225179	0.0342833	0.0490399	0.0441308	0.0414865	0.0296476	0.093745	0.263065
	1644.65	0.0592938	0.03634	0.0757734	0.0458363	0.011971	0.022396	0.0610864	0.0312667	0.0319908	0.0209375	0.0102567	0.0230535	0.0256877	0.0380818	0.0215771	0.0205249	0.0209477	0.0349998	0.0354282	0.0264589	0.0407849	0.0557329	0.0483555	0.048046	0.0296838	0.102169	0.29552
	1647.28	0.0521899	0.0310224	0.066539	0.0434703	0.0105657	0.0157664	0.0536088	0.0387944	0.0366985	0.0180783	0.009287	0.0252001	0.0245772	0.0371171	0.0149191	0.0250299	0.0208122	0.0337636	0.0328612	0.0267367	0.0374477	0.0460092	0.0528133	0.0432652	0.0290015	0.112469	0.324572
	1649.9	0.0637601	0.0375008	0.0779255	0.0486986	0.0132534	0.0185686	0.0540179	0.0448654	0.0446527	0.0234084	0.0120576	0.0232923	0.0295482	0.0435569	0.0243649	0.0247115	0.0253772	0.0332786	0.0349092	0.0331278	0.0434547	0.0483128	0.0519602	0.0528836	0.0287198	0.12468	0.375279
	1652.52	0.06117	0.031187	0.0766447	0.0457387	0.0132744	0.0141935	0.0466693	0.0458253	0.045279	0.0204734	0.0109799	0.0207933	0.0277382	0.0446522	0.0184493	0.0259864	0.0222458	0.0313114	0.0359172	0.0332946	0.0391169	0.0439726	0.056735	0.051189	0.0314568	0.134002	0.422912
	1655.14	0.0690419	0.0375733	0.0892863	0.0501112	0.0170105	0.0176168	0.0505214	0.0474023	0.0558493	0.0254267	0.0161453	0.0235541	0.0327361	0.0529062	0.0259739	0.0289562	0.0254057	0.0329999	0.0353632	0.0388424	0.0438844	0.0474718	0.0576563	0.061958	0.0331544	0.147455	0.484431
	1657.76	0.0649721	0.0348203	0.0848085	0.0536274	0.0212208	0.0176857	0.0482742	0.049492	0.0525149	0.0226015	0.0164756	0.0237524	0.0320363	0.0521516	0.0232217	0.031007	0.0230025	0.0345569	0.0376953	0.0398689	0.0383227	0.0395054	0.0636705	0.0610545	0.0341608	0.156706	0.528196
	1660.38	0.0765542	0.040321	0.0972548	0.0596469	0.0229393	0.0224993	0.0539519	0.0607335	0.0612275	0.0283264	0.0221371	0.0273373	0.0373667	0.0621135	0.0292277	0.0333293	0.0272036	0.0390091	0.0411954	0.0432926	0.0429522	0.0484013	0.0676532	0.0731787	0.0350744	0.16933	0.592569
	1662.99	0.073112	0.0348842	0.0996012	0.0589421	0.0236469	0.0209814	0.0558885	0.0656876	0.0698486	0.0266089	0.021517	0.0286867	0.0367015	0.0643157	0.0282452	0.0345774	0.0254638	0.0402997	0.0480196	0.0421273	0.0374697	0.0428889	0.0786214	0.0709221	0.0360644	0.180574	0.633994
	1665.61	0.0808099	0.0406784	0.113712	0.0666078	0.0286794	0.0240777	0.0644974	0.0714654	0.0832364	0.027896	0.0257732	0.0308605	0.0434395	0.072603	0.0354943	0.0379796	0.0287267	0.0428417	0.0514711	0.0458009	0.0414054	0.0488438	0.07938	0.0776703	0.0357366	0.191798	0.680786
	1668.22	0.0752812	0.0366661	0.106826	0.0649039	0.0273052	0.0229441	0.0594679	0.0702986	0.0856622	0.0260365	0.0231588	0.0306806	0.041787	0.0761825	0.0305725	0.0408688	0.027757	0.0468238	0.0542172	0.0439245	0.0373607	0.047531	0.0852458	0.0720298	0.0353713	0.199354	0.697307
	1670.83	0.0821741	0.0410763	0.122314	0.0703693	0.0313505	0.0278302	0.0661972	0.0790925	0.0910812	0.0298151	0.0247862	0.0274552	0.0474023	0.0830201	0.041072	0.0434916	0.0303841	0.0494237	0.059634	0.0448752	0.0417562	0.0534454	0.0851542	0.0850562	0.0350148	0.202396	0.714557
	1673.43	0.0733295	0.0350896	0.118384	0.0683842	0.0294773	0.0243466	0.0623693	0.0762946	0.0855725	0.0254001	0.0230022	0.0329146	0.0443684	0.0809649	0.0352505	0.0440671	0.0276515	0.0512674	0.05907	0.0409122	0.0358291	0.0445821	0.0919325	0.0766637	0.035065	0.203972	0.700811
	1676.04	0.0767724	0.0396343	0.126023	0.0756271	0.0348672	0.0276949	0.0654518	0.0819191	0.0843417	0.0301783	0.0226788	0.0337405	0.0469091	0.0828425	0.0406143	0.0443649	0.029701	0.0552958	0.0621872	0.0411076	0.0383658	0.0453486	0.0884183	0.0805994	0.0338227	0.202929	0.689864
	1678.64	0.0672877	0.0337778	0.114744	0.0713853	0.0305237	0.0233337	0.0585684	0.077344	0.0692181	0.0284441	0.0185781	0.0328956	0.042421	0.078395	0.0307727	0.0403318	0.0266987	0.0568769	0.0628127	0.0365516	0.0336199	0.0382967	0.0873889	0.074174	0.033379	0.196678	0.648929
	1681.24	0.0645647	0.0363896	0.116661	0.0710665	0.0292	0.024492	0.0635304	0.0757494	0.0687749	0.0291849	0.0180143	0.0338276	0.0442348	0.080322	0.0331186	0.0380005	0.0291835	0.0553567	0.0598715	0.0359498	0.0382103	0.042318	0.0830216	0.0759919	0.0333559	0.192572	0.61877
	1683.84	0.0488269	0.0313131	0.103511	0.063228	0.0254817	0.0187805	0.0554008	0.0677106	0.058526	0.0246677	0.0135326	0.0329321	0.0391589	0.0727102	0.0286338	0.0376083	0.0250905	0.0510235	0.0561967	0.0317874	0.0328498	0.0336266	0.0815477	0.0664886	0.034101	0.182434	0.562467
	1686.43	0.0522298	0.0348486	0.102717	0.0656246	0.0264553	0.0216972	0.0572229	0.0648876	0.0561687	0.0263126	0.0132812	0.0297077	0.0405967	0.0710806	0.0290515	0.0349361	0.027078	0.0481045	0.0518294	0.0325517	0.0367354	0.0397965	0.0745773	0.0658581	0.0308042	0.169227	0.510879
	1689.03	0.0410001	0.0309123	0.0855981	0.0592456	0.0228462	0.0173392	0.0487272	0.0546003	0.0347245	0.0210748	0.00914133	0.0294742	0.0340552	0.0641715	0.0206376	0.0311504	0.0224399	0.0459271	0.0490543	0.0285683	0.0306293	0.0285725	0.0748084	0.0579506	0.0313641	0.15733	0.446687
	1691.62	0.0433455	0.0344685	0.087763	0.0589283	0.023469	0.0191473	0.0516503	0.0528605	0.0378093	0.0226871	0.00945417	0.0263985	0.0350663	0.0580622	0.0281832	0.0256657	0.0218424	0.041555	0.0455469	0.0280667	0.0327814	0.0282001	0.0680233	0.0585598	0.0280712	0.141742	0.394661
	1694.21	0.0349499	0.0287076	0.0741059	0.0525891	0.016352	0.0150461	0.0430574	0.0415571	0.0318442	0.0177342	0.00505399	0.02803	0.0274559	0.0483222	0.0203211	0.0205136	0.0186267	0.0352366	0.0403411	0.0239392	0.0270909	0.0200081	0.0625535	0.0486072	0.0278914	0.128427	0.340862
	1696.8	0.0345138	0.0339673	0.0741702	0.0526759	0.0161595	0.0188393	0.0458072	0.0347273	0.0366912	0.0193868	0.00749158	0.0238051	0.0283576	0.0451461	0.0210352	0.0176001	0.0194765	0.0343199	0.0387318	0.0227507	0.031421	0.0229715	0.0566649	0.050552	0.0247612	0.115005	0.295452
	1699.38	0.0228907	0.0296044	0.0560067	0.0429465	0.0111505	0.0150441	0.0413283	0.0234257	0.0380792	0.012812	0.00729	0.0204405	0.0223674	0.038267	0.0175122	0.0141536	0.015327	0.0312786	0.0331515	0.0198877	0.0273595	0.0196647	0.0529052	0.0450964	0.0230588	0.0990352	0.243525
	1701.97	0.026275	0.0331	0.0599943	0.0439107	0.0142371	0.0192962	0.0388984	0.0210685	0.0449589	0.0118214	0.00865843	0.0183997	0.0249772	0.0351308	0.0226761	0.0134412	0.0148299	0.0295003	0.027644	0.0192892	0.0317521	0.025556	0.0468234	0.0470331	0.0174976	0.0866682	0.198625
	1704.55	0.0201856	0.0287166	0.0485345	0.0396366	0.0132328	0.0175093	0.0344843	0.0160981	0.0416616	0.00761253	0.00538401	0.0161153	0.0192281	0.0279474	0.0121437	0.0114489	0.0126373	0.02589	0.0300626	0.0161295	0.0269558	0.0226858	0.042338	0.0442285	0.0185802	0.0712017	0.159963
	1707.13	0.03092	0.0318839	0.0507886	0.0429181	0.0155896	0.0212423	0.0340883	0.0186629	0.0455828	0.00792093	0.00666745	0.0145947	0.019756	0.0272807	0.0148141	0.0107796	0.013996	0.025281	0.0275776	0.0156044	0.0312351	0.0253805	0.0370602	0.0506292	0.0150457	0.0568826	0.128791
	1709.71	0.024685	0.02682	0.0376524	0.035595	0.0106061	0.0172263	0.0225837	0.0138365	0.0417481	0.00219284	0.00472689	0.0139831	0.0152971	0.0215582	0.0105775	0.00884475	0.0106223	0.0260904	0.0260343	0.0132947	0.0265844	0.0189888	0.034864	0.0450189	0.0177311	0.0446636	0.0998042
	1712.29	0.0293457	0.0291669	0.0362704	0.0363829	0.0136031	0.0190044	0.0249879	0.0224349	0.0491854	0.0055293	0.00552755	0.0114351	0.0159733	0.0216394	0.0208559	0.0107152	0.0112728	0.0268457	0.022761	0.0115962	0.0322775	0.0242099	0.0280144	0.0491022	0.0119482	0.0334189	0.0837737
	1714.86	0.0211693	0.0240581	0.0296375	0.0305851	0.0101986	0.0136677	0.0136622	0.0197355	0.0352531	0.00188245	0.00366892	0.0114244	0.00974749	0.0162329	0.0151772	0.0111567	0.00951792	0.0237529	0.02216	0.00873393	0.0277668	0.0191255	0.0260143	0.0426723	0.0135259	0.0263965	0.0722682
	1717.44	0.0219089	0.0291109	0.035154	0.0303614	0.0132545	0.0145582	0.0182762	0.0153243	0.03442	0.00512236	0.00684104	0.00914354	0.0117742	0.0163399	0.0167882	0.00809153	0.00743347	0.0274029	0.0225103	0.00870146	0.0320484	0.0252502	0.0260607	0.047476	0.014173	0.0204147	0.0669243
	1720.01	0.0170132	0.0248278	0.0262977	0.0247488	0.0096182	0.00977459	0.00971849	0.0162497	0.034178	0.00269815	0.00204457	0.00980198	0.00656154	0.0131257	0.00810159	0.00823785	0.00467728	0.0218162	0.0206443	0.00718399	0.0273509	0.0258108	0.0225646	0.0421779	0.015003	0.0131049	0.0562263
	1722.58	0.0232259	0.0277873	0.0393764	0.0271024	0.0125138	0.0122701	0.0121045	0.0238814	0.0332233	0.00751784	0.00320565	0.0100397	0.0101134	0.0131671	0.00945053	0.00855322	0.00626039	0.0201318	0.019251	0.00728897	0.0312444	0.0318999	0.0210832	0.0467138	0.013457	0.0116706	0.0510436
	1725.14	0.0213011	0.0233467	0.029927	0.0230571	0.0111963	0.00917321	0.0124006	0.0195145	0.0259111	0.00612124	0.00361755	0.00912457	0.00608136	0.0126106	0.00518642	0.00822542	0.00612719	0.0170019	0.0195127	0.00592587	0.0270151	0.0275775	0.0237984	0.0418172	0.0168162	0.00968717	0.052069
	1727.71	0.0310712	0.0263234	0.0411442	0.0236286	0.011955	0.012314	0.0116787	0.0244997	0.0297044	0.00972928	0.00914116	0.0095631	0.00958209	0.0150517	0.0164542	0.00745183	0.00628945	0.0185102	0.0173981	0.00605659	0.0302485	0.029231	0.0235619	0.048873	0.0123163	0.00953147	0.0506048
	1730.27	0.0261605	0.0230231	0.0340502	0.020241	0.0100039	0.00895114	0.00962253	0.0145639	0.0299799	0.00843485	0.00709454	0.0114986	0.00711366	0.010183	0.013907	0.00745837	0.00583978	0.014887	0.016363	0.00526432	0.0262171	0.0301716	0.023304	0.0433205	0.0144886	0.0101467	0.0479471
	1732.84	0.0288054	0.0262209	0.0450094	0.0222488	0.0163774	0.0111094	0.0145915	0.0176564	0.0262076	0.0129125	0.0100852	0.0118872	0.00996971	0.0117758	0.0153766	0.0074692	0.00663024	0.0142557	0.0170014	0.00512128	0.0295566	0.0371706	0.0227075	0.0506237	0.0114589	0.0103582	0.0490651
	1735.4	0.0245913	0.0217216	0.0432506	0.0191246	0.013064	0.00794717	0.012112	0.0053907	0.0233201	0.0110662	0.007597	0.0132704	0.00756794	0.00623907	0.0070081	0.00352487	0.00534105	0.0125438	0.0179015	0.00544163	0.0251829	0.0333638	0.0247843	0.044709	0.0148979	0.0108556	0.0480271
	1737.95	0.0299574	0.0254777	0.0470333	0.0239762	0.0144437	0.012032	0.0194418	0.00486996	0.0285474	0.0140653	0.0101106	0.0128469	0.0130912	0.00990857	0.00878222	0.00516896	0.00729187	0.0138741	0.0191413	0.00673006	0.027807	0.036818	0.0208488	0.052002	0.0142209	0.0104735	0.048011
	1740.51	0.0270213	0.0215773	0.0389805	0.0206398	0.0143596	0.00989596	0.0156319	0.00891532	0.0268348	0.0131291	0.00738227	0.0144118	0.0102787	0.00740121	0.0065821	0.00653565	0.0082702	0.0099316	0.0195385	0.00755967	0.0234068	0.0364226	0.0201308	0.0435449	0.0141168	0.0105343	0.0434666
	1743.06	0.0332552	0.024951	0.0425121	0.0229428	0.0179453	0.014637	0.0245964	0.00808633	0.0239521	0.0175502	0.0103649	0.0120861	0.0140606	0.00964589	0.0165262	0.00651041	0.00979272	0.0124311	0.0201244	0.00834889	0.0277417	0.0379269	0.0205851	0.0486615	0.0164658	0.011291	0.0479959
	1745.62	0.0333578	0.0210458	0.0340213	0.0230215	0.0137523	0.0121428	0.0186391	0.00849441	0.0232691	0.0125404	0.0106691	0.0137312	0.0112251	0.00949571	0.0141922	0.00770481	0.00819791	0.0104385	0.0205712	0.00802793	0.0238824	0.0323692	0.0208172	0.0403689	0.0189254	0.00722874	0.0509416
	1748.17	0.0366208	0.0264421	0.0397667	0.0263465	0.0159853	0.0139087	0.0203293	0.0188445	0.034996	0.013526	0.00855953	0.0148034	0.0155498	0.0104778	0.0157417	0.00806335	0.00932032	0.0119985	0.0200007	0.0102694	0.0274746	0.0378989	0.0180233	0.0451884	0.0179298	0.00763628	0.0537324
	1750.72	0.0292449	0.0241378	0.0263567	0.0250395	0.0145064	0.00960683	0.0160046	0.0132897	0.030162	0.0116434	0.00400212	0.016342	0.0136938	0.00751467	0.0138629	0.00937608	0.00902795	0.0116306	0.0182165	0.00957378	0.0250436	0.032997	0.0191334	0.0314928	0.018146	0.00527368	0.0471848
	1753.26	0.032757	0.026931	0.0320214	0.027711	0.0166398	0.012206	0.0174582	0.0212972	0.0338956	0.0130915	0.00702004	0.0149964	0.0160368	0.0126407	0.0156906	0.00675936	0.00967582	0.0165842	0.02008	0.0106879	0.0283501	0.034063	0.0169202	0.0364478	0.0182868	0.00801452	0.0481427
	1755.81	0.0312098	0.0240197	0.0220208	0.0270016	0.0146269	0.00938572	0.0120084	0.025117	0.0334378	0.00866909	0.00510073	0.0169093	0.0126485	0.00990269	0.0153876	0.0062069	0.00868796	0.0137472	0.0182946	0.0110591	0.0254255	0.0273332	0.018667	0.0323086	0.0178892	0.00939805	0.047096
	1758.35	0.0345038	0.0276112	0.0297879	0.0267584	0.0161183	0.0141205	0.0135779	0.0359566	0.0282724	0.0112112	0.00643374	0.0162745	0.0165027	0.0144721	0.0189046	0.00937368	0.011781	0.0166047	0.0179001	0.0106625	0.0290274	0.0313225	0.0181176	0.0351142	0.0164361	0.00950837	0.0468824
	1760.89	0.0316022	0.0250688	0.0261996	0.0230112	0.0133724	0.0104441	0.0100695	0.0358211	0.0319864	0.00786349	0.00442326	0.0174324	0.0123611	0.0122564	0.0131437	0.00860926	0.0101462	0.0156296	0.0181171	0.00893167	0.0253883	0.0298771	0.020144	0.0299369	0.0173652	0.0118555	0.038762
	1763.43	0.0380953	0.0271948	0.0351239	0.0287439	0.0146142	0.0134221	0.0135002	0.0354075	0.0351868	0.00713763	0.00758584	0.0164006	0.0143959	0.0154262	0.0159933	0.00931575	0.011148	0.0184069	0.0167359	0.00830226	0.0298722	0.0319523	0.0204579	0.037834	0.0139543	0.0117633	0.0451514
	1765.97	0.0373225	0.0234445	0.0318317	0.0281238	0.0104726	0.00883527	0.00925736	0.035282	0.0332159	0.00204081	0.0055735	0.0174477	0.00996614	0.0129825	0.013567	0.00893751	0.0102509	0.0186677	0.0178597	0.00675994	0.0257856	0.028794	0.0217112	0.0326491	0.0134588	0.0130938	0.0429829
	1768.51	0.0367965	0.0269267	0.0432515	0.0272459	0.0122663	0.0100366	0.0160311	0.0430898	0.0385019	0.00605174	0.0050397	0.0167585	0.0130277	0.0132068	0.0168277	0.0107232	0.0117552	0.0214204	0.0155645	0.00693296	0.0297624	0.0314989	0.0212818	0.0426958	0.012576	0.0173808	0.0406662
	1771.04	0.0304042	0.0232008	0.0390582	0.0236742	0.0100414	0.00628177	0.0143906	0.0417383	0.0335041	0.00514587	0.00424824	0.0176052	0.00856532	0.0116537	0.0155688	0.0117199	0.0107327	0.021243	0.0171626	0.0065273	0.0266404	0.0202634	0.0235422	0.0382712	0.0114566	0.0181689	0.0415632
	1773.57	0.0420122	0.0262628	0.045485	0.0249481	0.0139071	0.0101603	0.0225728	0.0408953	0.0343179	0.00724168	0.00667582	0.0156204	0.0113122	0.0131442	0.018167	0.0110389	0.0112447	0.0200735	0.016567	0.00835441	0.027952	0.0248876	0.0216256	0.0459713	0.010509	0.0193351	0.0462567
	1776.1	0.0364646	0.0225705	0.040387	0.0232961	0.0098966	0.00721018	0.0196489	0.0419608	0.0311405	0.00556511	0.00442302	0.0135953	0.00878889	0.00961544	0.0179562	0.0125738	0.00980131	0.0160252	0.0175276	0.00588682	0.0243172	0.0213485	0.0240182	0.0392011	0.00886198	0.0156089	0.0496744
	1778.63	0.0349301	0.0252527	0.0438762	0.0224493	0.0121667	0.0108826	0.0230194	0.0342163	0.0246952	0.00848083	0.00643372	0.0150098	0.0113727	0.0105197	0.0183801	0.0118151	0.0119668	0.0174055	0.01793	0.00475004	0.0240602	0.0238747	0.0178598	0.0402684	0.0075239	0.0151388	0.0520949
	1781.16	0.02848	0.0207801	0.0344544	0.0198528	0.0112243	0.00725566	0.0187737	0.033156	0.0297291	0.00498595	0.00599981	0.0156526	0.00751885	0.00799695	0.0157524	0.00947145	0.00981325	0.0112246	0.0157632	0.00548959	0.0185609	0.0168531	0.0182259	0.0342123	0.00864932	0.0138589	0.0533865
	1783.68	0.0261261	0.0210839	0.0374445	0.0212892	0.0138548	0.0112447	0.0226941	0.0281861	0.0223636	0.00660345	0.00840667	0.0151659	0.0104245	0.00820246	0.0225297	0.00873759	0.0115676	0.014623	0.0136058	0.00756941	0.0206892	0.0211863	0.0117427	0.0371978	0.00683439	0.0126813	0.0578066
	1786.21	0.0170354	0.0165726	0.0254196	0.0151719	0.00932582	0.00730144	0.0187264	0.0291758	0.0250988	0.00642355	0.00629478	0.0186341	0.00708723	0.00675916	0.0213599	0.00994185	0.00904039	0.0115092	0.0105251	0.00725715	0.0147662	0.011191	0.0103448	0.029659	0.00859302	0.0125944	0.0519713
	1788.73	0.0201689	0.0170706	0.0270277	0.0139604	0.012816	0.00898597	0.0190957	0.0298092	0.0193104	0.00776052	0.00849347	0.0179097	0.0105078	0.00789645	0.0207584	0.00863825	0.00941933	0.0113678	0.00839663	0.00886812	0.0161908	0.0141682	0.00565485	0.0314255	0.00630241	0.0100373	0.0558281
	1791.25	0.0153115	0.0121046	0.0160973	0.00868205	0.0114434	0.00674338	0.0124771	0.0144429	0.0132487	0.00448286	0.00600138	0.0132074	0.00709795	0.00495311	0.0148315	0.00524089	0.00907347	0.00858792	0.00779269	0.00800127	0.0109852	0.0111046	0.00731453	0.0203432	0.003677	0.00997794	0.0548469
	1793.77	0.0204506	0.0129481	0.0184416	0.00906702	0.010986	0.0098237	0.015387	0.0120981	0.0121425	0.00510779	0.00736515	0.0113821	0.00911175	0.00730699	0.0153698	0.0053218	0.0084135	0.00761206	0.00423396	0.00615356	0.0107609	0.0179443	0.0047663	0.019928	0.00266501	0.00288973	0.0522247
	1796.29	0.0102813	0.0077445	0.0106506	0.00622787	0.00668444	0.00501743	0.00489241	0.0117765	0.00940768	0.00205827	0.00403722	0.0105638	0.00553511	0.00386403	0.00466475	0.00473795	0.00649235	0.00150852	0.004576	0.00369752	0.00661894	0.00873923	0.00155248	0.0115469	0.00374959	0.00538825	0.044499
	1798.8	0.0111112	0.00790874	0.0124814	0.0056829	0.00923107	0.00752919	0.00967905	0.00885488	0.00870376	0.0047768	0.00547535	0.0106285	0.00676646	0.00342102	0.00832548	0.00382056	0.00634524	0.00547398	0.00341884	0.00557266	0.00697424	0.0116605	0.00361023	0.0112855	0.00182331	0.00575249	0.0440043
	1801.31	0.0084291	0.00281079	0.00326384	0.00291155	0.00278325	0.00279213	0.00821409	0.00876913	0.0181302	0.00440181	0.00189169	0.00386774	0.00332397	0.00368163	0.00337129	0.00593768	0.00303641	0.00134524	0.00143765	0.00409722	0.00301011	0.00327803	0.00601393	0.00440931	0.00438906	0.00142779	0.0420064

## Sheet: Table S2
USNM accession #	569413				632144				Not recorded				112231				646903				632380				Not recorded				578568				599494				611650				632234				622396				201837
Species	Agapornis taranta				Alisterus scapularis				Ara ararauna				Ara macao				Aratinga canicularis				Aratinga pertinax				Cacatua galerita				Cacatua haematuropygia				Cacatua moluccensis				Charmosyna papou				Eolophus roseicapilla				Guarouba guarouba				Loriculus philippensis
Common name	Black-winged lovebird				Australian king parrot				Blue and yellow macaw				Scarlet macaw				Orange-fronted parakeet				Brown-throated parakeet				Sulfur-crested cockatoo				Red-vented cockatoo				Salmon-crested cockatoo				Papuan lorikeet				Galah				Golden parakeet				Philippine hanging parrot
Excitation wavelenth	1064 nm				1064 nm				1064 nm				1064 nm				1064 nm				1064 nm				1064 nm				1064 nm				1064 nm				1064 nm				1064 nm				1064 nm				1064 nm
Feather barb color	Red				Red				Yellow-orange				Red				Orange				Yellow-orange				Yellow				Orange				Orange				Red				Magenta				Yellow				Red-orange
Spectrum ID	Raman shift (cm-1)	Sample spot 1	Sample spot 2	Sample spot 3	Raman shift (cm-1)	Sample spot 1	Sample spot 2	Sample spot 3	Raman shift (cm-1)	Sample spot 1	Sample spot 2	Sample spot 3	Raman shift (cm-1)	Sample spot 1	Sample spot 2	Sample spot 3	Raman shift (cm-1)	Sample spot 1	Sample spot 2	Sample spot 3	Raman shift (cm-1)	Sample spot 1	Sample spot 2	Sample spot 3	Raman shift (cm-1)	Sample spot 1	Sample spot 2	Sample spot 3	Raman shift (cm-1)	Sample spot 1	Sample spot 2	Sample spot 3	Raman shift (cm-1)	Sample spot 1	Sample spot 2	Sample spot 3	Raman shift (cm-1)	Sample spot 1	Sample spot 2	Sample spot 3	Raman shift (cm-1)	Sample spot 1	Sample spot 2	Sample spot 3	Raman shift (cm-1)	Sample spot 1	Sample spot 2	Sample spot 3	Raman shift (cm-1)
Raman Parameters		Intensity	Intensity	Intensity		Intensity	Intensity	Intensity		Intensity	Intensity	Intensity		Intensity	Intensity	Intensity		Intensity	Intensity	Intensity		Intensity	Intensity	Intensity		Intensity	Intensity	Intensity		Intensity	Intensity	Intensity		Intensity	Intensity	Intensity		Intensity	Intensity	Intensity		Intensity	Intensity	Intensity		Intensity	Intensity	Intensity
	276.973	2485	2416	2304	276.973	5764	5605	7424	276.973	4275	5094	3746	276.973	3107	5855	7085	276.973	3867	4989	5207	276.973	1510	1582	2588	276.973	1314	1418	4217	276.973	2045	2289	2384	276.973	1852	1461	1802	276.973	787	619	1004	276.973	1265	1425	939	276.973	2781	3775	2076	276.973
	281.216	2201	2198	2082	281.216	5506	4908	7030	281.216	3938	4637	3550	281.216	2816	5515	6470	281.216	3690	4586	4861	281.216	1422	1464	2267	281.216	1165	1270	3853	281.216	2110	2259	2170	281.216	1492	1272	1925	281.216	743	429	742	281.216	1260	1313	915	281.216	2714	3612	1842	281.216
	285.453	2332	2333	2286	285.453	5860	5556	7613	285.453	4148	4992	3760	285.453	2986	5756	7194	285.453	4037	4897	5295	285.453	1543	1522	2577	285.453	1257	1346	4005	285.453	2199	2193	2313	285.453	1814	1537	1694	285.453	749	550	951	285.453	1504	1328	962	285.453	2811	3861	2042	285.453
	289.684	2244	2249	2186	289.684	5441	5043	7141	289.684	3971	4677	3514	289.684	2835	5441	6631	289.684	3601	4511	4724	289.684	1354	1458	2247	289.684	1208	1379	3753	289.684	2032	2263	2255	289.684	1625	1490	1781	289.684	542	535	848	289.684	1245	1290	900	289.684	2615	3619	1897	289.684
	293.908	2416	2375	2320	293.908	5768	5699	7549	293.908	4339	5229	3671	293.908	3001	5689	7152	293.908	4078	4940	5117	293.908	1595	1498	2727	293.908	1223	1416	3998	293.908	2100	2190	2262	293.908	1638	1457	1964	293.908	647	510	721	293.908	1288	1349	749	293.908	2785	3929	1989	293.908
	298.126	2155	2257	2070	298.126	5407	4970	7300	298.126	3855	4441	3476	298.126	2878	5307	6410	298.126	3823	4490	4795	298.126	1279	1579	2371	298.126	1193	1439	3710	298.126	2034	2134	2299	298.126	1559	1349	1753	298.126	907	647	684	298.126	1282	1246	918	298.126	2663	3494	1955	298.126
	302.337	2381	2287	2233	302.337	5863	5625	7705	302.337	4249	5018	3612	302.337	3012	5733	7241	302.337	4075	4864	5075	302.337	1520	1520	2595	302.337	1110	1232	4097	302.337	2145	2130	2304	302.337	1661	1540	1783	302.337	710	522	624	302.337	1373	1278	925	302.337	2825	3703	2068	302.337
	306.542	2226	2211	2196	306.542	5556	5011	7238	306.542	3859	4571	3613	306.542	2771	5277	6540	306.542	3591	4621	4615	306.542	1291	1432	2282	306.542	1046	1336	3815	306.542	1953	2142	2089	306.542	1544	1261	1648	306.542	689	440	614	306.542	1163	1423	893	306.542	2659	3574	1772	306.542
	310.74	2521	2515	2384	310.74	5939	5586	7767	310.74	4243	5038	3552	310.74	3006	5613	7218	310.74	4010	4699	5039	310.74	1532	1596	2569	310.74	1036	1369	4126	310.74	2307	2265	2306	310.74	1641	1563	1783	310.74	632	547	676	310.74	1254	1231	1020	310.74	2910	3726	2051	310.74
	314.932	2303	2279	2183	314.932	5468	5051	6991	314.932	3774	4674	3421	314.932	2810	5281	6636	314.932	3597	4407	4805	314.932	1435	1352	2403	314.932	1139	1268	3721	314.932	2015	1916	1912	314.932	1568	1485	1615	314.932	633	436	622	314.932	1268	1231	1006	314.932	2525	3469	1846	314.932
	319.118	2446	2453	2301	319.118	5974	5580	7805	319.118	3998	4901	3544	319.118	3007	5639	7092	319.118	3842	4809	5087	319.118	1630	1497	2567	319.118	1189	1286	3911	319.118	2300	2288	2274	319.118	1637	1430	1910	319.118	666	459	796	319.118	1305	1325	839	319.118	2767	3624	1942	319.118
	323.298	2206	2175	2058	323.298	5513	5150	7157	323.298	3802	4459	3328	323.298	2847	5174	6554	323.298	3598	4427	4834	323.298	1404	1352	2370	323.298	1092	1283	3650	323.298	1938	1932	2147	323.298	1658	1429	1530	323.298	643	536	615	323.298	1205	1240	914	323.298	2662	3467	1797	323.298
	327.471	2428	2478	2351	327.471	5840	5442	7788	327.471	3962	4817	3606	327.471	2829	5635	7136	327.471	3953	4751	5150	327.471	1682	1467	2496	327.471	1239	1257	3802	327.471	2215	2188	2335	327.471	1547	1269	1749	327.471	594	484	693	327.471	1293	1219	1006	327.471	2774	3700	1955	327.471
	331.638	2317	2292	2182	331.638	5541	5073	7174	331.638	3767	4389	3139	331.638	2852	5197	6308	331.638	3657	4334	4742	331.638	1168	1516	2394	331.638	1171	1306	3432	331.638	2127	2158	2120	331.638	1481	1414	1651	331.638	723	537	700	331.638	1240	1211	860	331.638	2705	3391	1806	331.638
	335.799	2466	2430	2336	335.799	5812	5450	7631	335.799	4012	4772	3598	335.799	2988	5542	6896	335.799	3913	4914	5210	335.799	1554	1601	2525	335.799	1113	1259	3897	335.799	2030	1992	2101	335.799	1625	1367	1558	335.799	654	464	575	335.799	1295	1154	873	335.799	2725	3831	1963	335.799
	339.953	2326	2244	2190	339.953	5573	5009	7062	339.953	3760	4373	3192	339.953	2690	5107	6329	339.953	3596	4274	4746	339.953	1345	1501	2457	339.953	995	1228	3634	339.953	1927	2048	2168	339.953	1482	1221	1524	339.953	612	483	639	339.953	1214	1223	789	339.953	2554	3396	1805	339.953
	344.101	2592	2537	2428	344.101	5802	5593	7746	344.101	3997	4738	3576	344.101	3049	5572	6968	344.101	3897	4873	5208	344.101	1401	1419	2483	344.101	1112	1249	3880	344.101	1956	2068	2070	344.101	1508	1258	1513	344.101	842	436	506	344.101	1239	1140	896	344.101	2716	3606	2066	344.101
	348.243	2337	2321	2287	348.243	5548	4947	7252	348.243	3828	4370	3212	348.243	2781	5179	6428	348.243	3683	4466	4813	348.243	1237	1318	2348	348.243	1010	1222	3488	348.243	1962	2072	2122	348.243	1405	1277	1546	348.243	511	508	370	348.243	1173	1225	907	348.243	2572	3627	1739	348.243
	352.379	2624	2541	2459	352.379	5955	5663	7980	352.379	4099	4775	3681	352.379	3087	5530	7020	352.379	3986	4719	5347	352.379	1448	1523	2611	352.379	998	1260	3888	352.379	2031	2225	2200	352.379	1586	1527	1754	352.379	693	421	648	352.379	1255	1114	828	352.379	2774	3878	1896	352.379
	356.509	2333	2293	2191	356.509	5504	5052	7482	356.509	3581	4412	3320	356.509	2748	5267	6535	356.509	3799	4352	4731	356.509	1293	1350	2386	356.509	942	1226	3697	356.509	2176	1940	2030	356.509	1398	1206	1688	356.509	545	280	494	356.509	1177	1205	766	356.509	2518	3495	1731	356.509
	360.632	2564	2497	2425	360.632	6034	5806	7952	360.632	4023	4677	3577	360.632	2948	5614	7070	360.632	4060	5019	5128	360.632	1570	1743	2402	360.632	1129	1353	3852	360.632	2201	2079	2228	360.632	1571	1434	1661	360.632	771	546	498	360.632	1260	1205	790	360.632	2813	3784	2001	360.632
	364.75	2348	2321	2294	364.75	5656	5041	7333	364.75	3742	4396	3288	364.75	2743	5352	6529	364.75	3769	4434	4880	364.75	1353	1483	2473	364.75	975	1291	3684	364.75	1980	2051	2047	364.75	1440	1243	1502	364.75	656	548	549	364.75	1197	1276	809	364.75	2585	3500	1813	364.75
	368.861	2588	2555	2482	368.861	6016	5634	8087	368.861	4133	4592	3584	368.861	2931	5599	7128	368.861	3994	5007	5329	368.861	1406	1667	2671	368.861	1197	1217	3784	368.861	2308	2183	2195	368.861	1531	1342	1507	368.861	618	395	517	368.861	1261	1173	1045	368.861	2688	3866	1982	368.861
	372.966	2442	2402	2372	372.966	5610	5271	7400	372.966	3749	4425	3318	372.966	2734	5284	6411	372.966	3844	4567	4934	372.966	1383	1418	2567	372.966	913	1360	3663	372.966	1969	2001	2212	372.966	1472	1501	1556	372.966	746	494	624	372.966	1266	1300	984	372.966	2552	3501	1744	372.966
	377.065	2637	2625	2529	377.065	6048	5889	7769	377.065	4219	4728	3492	377.065	3064	5735	7235	377.065	4346	5164	5262	377.065	1510	1708	2695	377.065	1076	1331	3969	377.065	2088	2092	2180	377.065	1603	1384	1592	377.065	699	683	628	377.065	1101	1114	901	377.065	2861	3839	1954	377.065
	381.158	2391	2346	2274	381.158	5756	5287	7625	381.158	3770	4498	3334	381.158	2832	5328	6683	381.158	4075	4666	5228	381.158	1504	1545	2411	381.158	1153	1293	3715	381.158	2089	2054	2123	381.158	1503	1361	1745	381.158	747	512	753	381.158	1244	1134	924	381.158	2693	3531	1902	381.158
	385.245	2555	2537	2503	385.245	6104	5949	8002	385.245	4089	4856	3532	385.245	3138	5695	7309	385.245	4462	5251	5559	385.245	1677	1650	2578	385.245	1218	1462	4064	385.245	2275	2342	2346	385.245	1536	1401	1781	385.245	755	611	718	385.245	1370	1309	1011	385.245	2910	3773	1930	385.245
	389.325	2489	2476	2351	389.325	5844	5313	7598	389.325	3855	4392	3356	389.325	3050	5395	6487	389.325	4063	4755	5147	389.325	1405	1478	2538	389.325	1339	1405	3912	389.325	2089	2079	2083	389.325	1567	1369	1778	389.325	752	481	715	389.325	1385	1302	847	389.325	2616	3612	2004	389.325
	393.4	2648	2637	2543	393.4	6279	6078	8156	393.4	4197	4805	3508	393.4	3331	5753	7258	393.4	4260	5245	5384	393.4	1522	1671	2670	393.4	1321	1428	3938	393.4	2305	2333	2344	393.4	1648	1423	1904	393.4	915	579	785	393.4	1433	1316	1024	393.4	2964	3882	2115	393.4
	397.469	2505	2495	2411	397.469	5792	5286	7689	397.469	3770	4445	3461	397.469	2885	5306	6743	397.469	3944	4809	5164	397.469	1472	1604	2623	397.469	1447	1434	3842	397.469	2171	2064	2292	397.469	1514	1384	1801	397.469	734	535	775	397.469	1306	1292	870	397.469	2771	3550	1955	397.469
	401.532	2694	2690	2559	401.532	6151	5869	8170	401.532	4240	4845	3676	401.532	3040	5764	7195	401.532	4418	5345	5324	401.532	1512	1659	2733	401.532	1434	1402	3910	401.532	2339	2285	2446	401.532	1682	1510	1809	401.532	909	620	679	401.532	1405	1344	977	401.532	2809	3922	2217	401.532
	405.589	2476	2434	2369	405.589	5764	5289	7681	405.589	3786	4495	3456	405.589	2791	5378	6593	405.589	4025	4753	5027	405.589	1334	1589	2575	405.589	1279	1432	3675	405.589	2270	2181	2288	405.589	1487	1333	1703	405.589	765	601	597	405.589	1268	1210	1063	405.589	2675	3523	1895	405.589
	409.639	2666	2618	2566	409.639	6268	5697	8115	409.639	4101	4820	3748	409.639	3084	5639	7221	409.639	4177	5094	5261	409.639	1549	1604	2547	409.639	1219	1386	3869	409.639	2050	1990	2089	409.639	1478	1369	1865	409.639	645	593	741	409.639	1149	1323	895	409.639	2780	3840	2085	409.639
	413.684	2458	2443	2318	413.684	5674	5205	7651	413.684	3879	4357	3324	413.684	2934	5329	6711	413.684	3956	4722	4883	413.684	1424	1609	2588	413.684	1254	1363	3604	413.684	2150	2210	2160	413.684	1589	1527	1832	413.684	819	537	739	413.684	1117	1201	937	413.684	2577	3540	1782	413.684
	417.723	2657	2647	2572	417.723	6084	5752	8158	417.723	4408	4881	3693	417.723	3215	5685	7269	417.723	4284	5094	5224	417.723	1409	1527	2830	417.723	1402	1552	3952	417.723	2335	2249	2388	417.723	1687	1460	1810	417.723	828	615	607	417.723	1536	1311	1043	417.723	2814	3620	2117	417.723
	421.756	2460	2366	2267	421.756	5750	5155	7828	421.756	3831	4283	3356	421.756	2909	5296	6667	421.756	4045	4885	5048	421.756	1319	1583	2526	421.756	1076	1476	3620	421.756	2206	2130	2283	421.756	1607	1583	1911	421.756	739	456	791	421.756	1390	1248	910	421.756	2535	3712	1837	421.756
	425.783	2670	2653	2601	425.783	6185	5927	8078	425.783	4149	4774	3640	425.783	3339	5729	7267	425.783	4254	5365	5309	425.783	1568	1613	2790	425.783	1406	1464	4022	425.783	2068	2206	2369	425.783	1713	1482	1822	425.783	910	629	694	425.783	1256	1245	979	425.783	2797	3693	2235	425.783
	429.805	2506	2423	2396	429.805	5956	5186	7666	429.805	3750	4484	3351	429.805	2924	5066	6561	429.805	4085	4769	5090	429.805	1369	1572	2562	429.805	1143	1399	3730	429.805	2244	2251	2233	429.805	1440	1161	1801	429.805	754	647	646	429.805	1289	1254	1007	429.805	2820	3600	1902	429.805
	433.82	2709	2688	2602	433.82	6205	6006	8298	433.82	4234	4810	3669	433.82	3399	5549	7465	433.82	4348	5211	5350	433.82	1679	1663	2704	433.82	1505	1582	4004	433.82	2169	2152	2365	433.82	1530	1565	1820	433.82	762	523	699	433.82	1526	1241	942	433.82	2850	3949	2065	433.82
	437.83	2533	2457	2391	437.83	5855	5261	7681	437.83	3823	4414	3442	437.83	2893	5431	6729	437.83	4319	4877	5129	437.83	1438	1610	2589	437.83	1261	1439	3823	437.83	2150	2162	2228	437.83	1418	1365	1628	437.83	748	527	687	437.83	1279	1241	966	437.83	2780	3476	1942	437.83
	441.833	2736	2789	2652	441.833	6367	5811	8324	441.833	4266	4629	3721	441.833	3330	5793	7566	441.833	4409	5245	5372	441.833	1526	1741	2599	441.833	1288	1545	4104	441.833	2047	2191	2265	441.833	1574	1526	1869	441.833	906	700	609	441.833	1247	1395	984	441.833	2842	3824	2187	441.833
	445.831	2447	2410	2414	445.831	5947	5199	7800	445.831	3833	4440	3375	445.831	2978	5351	6821	445.831	4193	4902	5174	445.831	1352	1758	2537	445.831	1195	1391	3932	445.831	2163	2164	2129	445.831	1502	1251	1833	445.831	796	535	749	445.831	1327	1259	926	445.831	2778	3611	1905	445.831
	449.823	2722	2702	2543	449.823	6343	5956	8371	449.823	4225	4852	3706	449.823	3240	5772	7463	449.823	4538	5447	5508	449.823	1545	1708	2707	449.823	1517	1697	4081	449.823	2168	2286	2322	449.823	1621	1430	2134	449.823	987	773	763	449.823	1342	1280	1001	449.823	2824	3973	2179	449.823
	453.81	2556	2514	2462	453.81	5906	5320	7768	453.81	3767	4352	3410	453.81	3019	5437	6914	453.81	4131	4930	5119	453.81	1546	1450	2652	453.81	1482	1545	3980	453.81	2134	2004	2183	453.81	1392	1423	1733	453.81	885	557	767	453.81	1336	1351	1028	453.81	2772	3694	2047	453.81
	457.79	2764	2678	2608	457.79	6415	5929	8018	457.79	4214	4824	3905	457.79	3314	5934	7438	457.79	4654	5526	5525	457.79	1651	1616	2833	457.79	1505	1663	4095	457.79	2269	2404	2385	457.79	1656	1421	1917	457.79	843	601	873	457.79	1502	1350	1124	457.79	3080	4200	2256	457.79
	461.765	2548	2499	2484	461.765	5851	5290	7741	461.765	3984	4471	3481	461.765	3148	5446	6865	461.765	4178	4862	5136	461.765	1399	1609	2505	461.765	1448	1554	3903	461.765	2269	2173	2250	461.765	1660	1436	1907	461.765	820	695	763	461.765	1318	1373	995	461.765	2783	3675	2114	461.765
	465.734	2840	2760	2711	465.734	6438	6033	8237	465.734	4173	4968	3870	465.734	3276	5873	7471	465.734	4630	5564	5431	465.734	1527	2057	2805	465.734	1559	1746	4324	465.734	2362	2493	2466	465.734	1720	1538	1931	465.734	1051	709	862	465.734	1441	1383	981	465.734	3021	4146	2210	465.734
	469.697	2548	2493	2472	469.697	6021	5355	7881	469.697	3897	4652	3547	469.697	3253	5547	6910	469.697	4388	5105	5188	469.697	1607	1683	2598	469.697	1646	1694	4049	469.697	2413	2205	2428	469.697	1639	1597	1952	469.697	863	742	682	469.697	1319	1439	1113	469.697	2888	3810	2194	469.697
	473.655	2927	2792	2701	473.655	6419	6025	8229	473.655	4427	4884	3963	473.655	3466	5926	7584	473.655	4590	5487	5486	473.655	1648	1911	2852	473.655	1797	1826	4340	473.655	2524	2608	2626	473.655	1740	1579	2151	473.655	814	749	787	473.655	1676	1341	1123	473.655	2953	4220	2274	473.655
	477.607	2580	2543	2493	477.607	6090	5398	7932	477.607	4120	4512	3602	477.607	3392	5880	6912	477.607	4292	5120	5339	477.607	1509	1749	2578	477.607	1685	1753	4133	477.607	2366	2303	2426	477.607	1525	1518	2021	477.607	798	926	850	477.607	1504	1465	1140	477.607	2856	3741	2140	477.607
	481.553	2822	2776	2701	481.553	6463	6184	8370	481.553	4451	4798	4093	481.553	3561	5959	7695	481.553	4817	5655	5524	481.553	1679	1754	2837	481.553	1781	1919	4466	481.553	2542	2567	2617	481.553	1836	1560	2183	481.553	1120	822	873	481.553	1651	1411	1111	481.553	3193	4155	2476	481.553
	485.493	2563	2554	2456	485.493	6135	5474	8001	485.493	4134	4524	3745	485.493	3452	5793	7063	485.493	4336	5256	5283	485.493	1721	1665	2622	485.493	1697	2004	4316	485.493	2435	2338	2460	485.493	1536	1488	2202	485.493	883	798	1001	485.493	1490	1470	1150	485.493	2911	3831	2208	485.493
	489.428	2904	2856	2674	489.428	6554	6269	8422	489.428	4429	5156	4134	489.428	3862	6141	7803	489.428	4831	5687	5776	489.428	1762	1897	2920	489.428	2012	1944	4537	489.428	2623	2598	2733	489.428	1822	1745	2173	489.428	1058	859	1033	489.428	1669	1611	1391	489.428	3112	4203	2372	489.428
	493.358	2584	2567	2518	493.358	6166	5438	7842	493.358	4214	4793	3845	493.358	3436	5812	7207	493.358	4499	5242	5412	493.358	1763	1785	2837	493.358	1802	2085	4480	493.358	2601	2600	2725	493.358	1664	1643	2207	493.358	1083	777	1082	493.358	1644	1595	1257	493.358	2899	4063	2293	493.358
	497.281	2826	2769	2728	497.281	6593	6348	8428	497.281	4652	5307	4380	497.281	3817	6247	7932	497.281	4880	5937	5913	497.281	1915	1939	3033	497.281	2050	2162	4758	497.281	2744	2770	2964	497.281	1814	1700	2343	497.281	1147	1021	1132	497.281	1644	1602	1284	497.281	3220	4223	2445	497.281
	501.199	2617	2632	2497	501.199	6211	5624	7932	501.199	4241	4935	3994	501.199	3638	5877	7294	501.199	4751	5262	5476	501.199	1726	1808	2709	501.199	1938	2022	4481	501.199	2648	2549	2565	501.199	1656	1569	2278	501.199	1083	769	986	501.199	1670	1689	1294	501.199	3035	4087	2325	501.199
	505.112	2770	2753	2625	505.112	6666	6285	8565	505.112	4552	5188	4241	505.112	3693	6430	7922	505.112	5028	5871	5757	505.112	1953	2006	2812	505.112	2183	2179	4839	505.112	2741	2815	2943	505.112	1765	1600	2636	505.112	1046	920	1149	505.112	1772	1547	1372	505.112	3182	4182	2444	505.112
	509.019	2660	2568	2492	509.019	6285	5683	8055	509.019	4409	4721	3884	509.019	3535	5914	7333	509.019	4665	5337	5640	509.019	1828	1721	2700	509.019	2065	1956	4389	509.019	2490	2500	2629	509.019	1816	1695	2350	509.019	1108	846	1035	509.019	1547	1667	1097	509.019	3048	3931	2240	509.019
	512.92	2901	2805	2736	512.92	6547	6233	8527	512.92	4648	5182	4310	512.92	3812	6312	7823	512.92	5067	5896	5859	512.92	2006	1887	2893	512.92	2284	2333	4707	512.92	2826	2821	2823	512.92	1935	1806	2526	512.92	998	1058	1189	512.92	1473	1690	1327	512.92	3290	4349	2623	512.92
	516.816	2638	2589	2465	516.816	6210	5859	8031	516.816	4324	4923	3952	516.816	3722	5927	7359	516.816	4556	5405	5543	516.816	1710	1959	2798	516.816	2007	2129	4425	516.816	2684	2684	2769	516.816	1784	1676	2198	516.816	1146	915	1020	516.816	1688	1668	1333	516.816	3048	4258	2383	516.816
	520.706	2939	2909	2789	520.706	6545	6268	8693	520.706	4570	5162	4228	520.706	4080	6362	7904	520.706	5206	5976	5984	520.706	1849	2000	3058	520.706	2251	2232	4803	520.706	2688	2826	2846	520.706	2053	1646	2569	520.706	1281	1110	1048	520.706	1731	1869	1485	520.706	3211	4393	2665	520.706
	524.591	2608	2608	2497	524.591	6280	5642	8077	524.591	4375	4848	4122	524.591	3713	5889	7264	524.591	4749	5365	5590	524.591	1806	1860	2637	524.591	1962	1997	4573	524.591	2634	2645	2774	524.591	1798	1636	2348	524.591	1028	821	1113	524.591	1585	1529	1256	524.591	2999	4080	2460	524.591
	528.47	2987	2952	2847	528.47	6670	6373	8555	528.47	4630	5019	4143	528.47	3794	6153	7902	528.47	5127	5978	6039	528.47	1877	2123	3024	528.47	1930	2332	4681	528.47	2688	2677	2802	528.47	1916	1803	2433	528.47	1172	928	1014	528.47	1531	1666	1342	528.47	3316	4374	2641	528.47
	532.344	2661	2653	2640	532.344	6382	5766	8087	532.344	4416	4708	3991	532.344	3565	5777	7327	532.344	4458	5451	5442	532.344	1748	1845	2942	532.344	1980	2146	4417	532.344	2509	2578	2647	532.344	1819	1549	2237	532.344	1029	901	975	532.344	1583	1640	1335	532.344	3085	3998	2326	532.344
	536.212	2987	2859	2813	536.212	6781	6299	8474	536.212	4688	5114	4152	536.212	3864	6130	7937	536.212	5168	6026	5915	536.212	1972	2046	3148	536.212	1991	2258	4618	536.212	2636	2815	2718	536.212	1908	1809	2448	536.212	1272	874	1004	536.212	1600	1752	1258	536.212	3235	4408	2650	536.212
	540.075	2668	2688	2579	540.075	6379	5700	8081	540.075	4328	4896	3964	540.075	3576	5796	7148	540.075	4692	5525	5447	540.075	1681	1840	2851	540.075	1890	2235	4499	540.075	2617	2628	2813	540.075	1922	1679	2386	540.075	946	860	929	540.075	1590	1667	1202	540.075	3006	4142	2546	540.075
	543.932	2964	2885	2834	543.932	6899	6297	8757	543.932	4847	5264	4240	543.932	3847	6186	8020	543.932	5029	6137	6140	543.932	1872	2097	3241	543.932	2157	2265	4699	543.932	2816	2770	2792	543.932	1977	1828	2500	543.932	1175	862	1130	543.932	1826	1691	1173	543.932	3261	4387	2677	543.932
	547.784	2616	2577	2573	547.784	6428	5825	8027	547.784	4445	4698	4042	547.784	3716	6010	7412	547.784	4826	5639	5611	547.784	1801	1998	2991	547.784	2032	2175	4531	547.784	2572	2581	2696	547.784	1939	1685	2418	547.784	1059	915	1133	547.784	1514	1612	1387	547.784	3053	4195	2455	547.784
	551.631	3004	2905	2839	551.631	6883	6468	8605	551.631	4825	5284	4542	551.631	4235	6421	8026	551.631	5093	6239	5972	551.631	2047	2162	3351	551.631	2180	2392	4991	551.631	2961	3100	3218	551.631	1854	1846	2585	551.631	1295	1125	1246	551.631	1802	1712	1374	551.631	3374	4476	2845	551.631
	555.472	2660	2673	2574	555.472	6534	5726	8299	555.472	4543	4752	4185	555.472	4005	6144	7510	555.472	4887	5715	5677	555.472	1935	2009	2884	555.472	2178	2356	4692	555.472	2999	2874	3011	555.472	1881	1719	2637	555.472	1388	1215	1383	555.472	1640	1781	1369	555.472	3201	4191	2571	555.472
	559.308	2996	2853	2830	559.308	6929	6687	8814	559.308	4847	5309	4547	559.308	4264	6740	8091	559.308	5232	6499	6305	559.308	2078	2309	3350	559.308	2476	2547	5006	559.308	3017	3068	3042	559.308	2105	1927	2791	559.308	1391	1072	1502	559.308	1804	1801	1424	559.308	3416	4636	2809	559.308
	563.138	2727	2668	2565	563.138	6627	5963	8382	563.138	4498	4912	4196	563.138	4047	6292	7695	563.138	4903	5789	5871	563.138	1920	2033	3038	563.138	2231	2490	4763	563.138	3097	3021	3136	563.138	1790	1660	2652	563.138	1198	1128	1300	563.138	1721	1663	1397	563.138	3225	4442	2563	563.138
	566.963	2844	2836	2761	566.963	6981	6699	8986	566.963	4746	5084	4392	566.963	4144	6549	8168	566.963	5233	6334	6145	566.963	1990	2140	3202	566.963	2308	2522	4905	566.963	2988	3031	3049	566.963	1946	1770	2791	566.963	1443	1201	1319	566.963	1845	1856	1314	566.963	3397	4631	2771	566.963
	570.783	2767	2695	2585	570.783	6602	5956	8435	570.783	4394	4883	3972	570.783	3670	6098	7581	570.783	4634	5770	5745	570.783	1698	1992	2834	570.783	2187	2309	4718	570.783	2917	2996	2952	570.783	1815	1752	2594	570.783	1239	1137	1189	570.783	1824	1680	1403	570.783	3215	4140	2417	570.783
	574.597	2923	2820	2735	574.597	6939	6503	8734	574.597	4738	5132	4206	574.597	4045	6460	7971	574.597	5151	6097	6014	574.597	1993	1986	2964	574.597	2156	2421	4932	574.597	2979	2948	2962	574.597	1935	1726	2755	574.597	1244	1126	1094	574.597	1733	1778	1433	574.597	3361	4379	2661	574.597
	578.406	2749	2749	2610	578.406	6438	5623	8100	578.406	4365	4742	4059	578.406	3809	6068	7443	578.406	4772	5753	5751	578.406	1659	1810	2795	578.406	2197	2319	4491	578.406	2770	2796	2832	578.406	1810	1706	2442	578.406	1251	971	1104	578.406	1756	1865	1351	578.406	3092	4192	2569	578.406
	582.21	2915	2903	2841	582.21	6861	6450	8608	582.21	4616	5353	4093	582.21	4002	6303	7910	582.21	5338	6250	5978	582.21	1783	1983	3076	582.21	2162	2309	4790	582.21	2910	2794	2880	582.21	1693	1552	2760	582.21	1076	1131	1284	582.21	1766	1866	1487	582.21	3322	4477	2615	582.21
	586.009	2760	2708	2584	586.009	6703	5866	8200	586.009	4387	4764	4004	586.009	3807	6123	7348	586.009	4838	5480	5630	586.009	1769	1869	2992	586.009	2128	2301	4615	586.009	2900	2926	2889	586.009	1685	1725	2678	586.009	1222	1037	1071	586.009	1830	1805	1372	586.009	3107	4178	2485	586.009
	589.802	2907	2923	2826	589.802	6976	6611	8666	589.802	4707	5157	4356	589.802	4055	6388	8158	589.802	5323	6147	5845	589.802	1944	2033	3076	589.802	2241	2562	4755	589.802	2935	3004	2989	589.802	1934	1677	2767	589.802	1222	1010	1254	589.802	1776	1796	1418	589.802	3267	4479	2678	589.802
	593.59	2735	2648	2586	593.59	6598	5842	8056	593.59	4424	4688	4165	593.59	3771	5976	7390	593.59	4786	5513	5659	593.59	1862	1928	2943	593.59	2120	2317	4712	593.59	2862	2812	3052	593.59	1837	1744	2541	593.59	1115	972	1152	593.59	1702	1812	1285	593.59	3238	4202	2682	593.59
	597.373	2877	2793	2705	597.373	6808	6590	8600	597.373	4674	5185	4218	597.373	4105	6416	8118	597.373	5231	6138	5906	597.373	1895	2015	3005	597.373	2366	2295	4846	597.373	3012	3003	3120	597.373	1883	1824	2820	597.373	1253	1038	1165	597.373	1832	1774	1522	597.373	3156	4475	2758	597.373
	601.15	2656	2668	2613	601.15	6526	5668	7923	601.15	4373	4715	3979	601.15	3704	5974	7380	601.15	4853	5564	5636	601.15	1861	1829	2904	601.15	2032	2345	4524	601.15	2720	2717	2712	601.15	1581	1679	2603	601.15	1152	1026	1031	601.15	1620	1785	1486	601.15	3067	4247	2646	601.15
	604.922	2853	2835	2736	604.922	7001	6131	8457	604.922	4539	5075	4249	604.922	4002	6298	7927	604.922	5169	6104	5879	604.922	1870	2081	3001	604.922	2201	2421	4715	604.922	2944	2972	2997	604.922	1799	1815	2811	604.922	1197	954	1129	604.922	1711	1751	1404	604.922	3310	4441	2794	604.922
	608.69	2560	2636	2503	608.69	6451	5791	7967	608.69	4306	4715	3932	608.69	3483	5924	7167	608.69	4626	5562	5359	608.69	1785	1702	2808	608.69	2042	2252	4385	608.69	2750	2712	2911	608.69	1832	1766	2538	608.69	1049	880	936	608.69	1457	1548	1319	608.69	3074	3950	2299	608.69
	612.452	2775	2802	2641	612.452	6804	6421	8332	612.452	4483	4916	3991	612.452	3730	6305	7685	612.452	4883	5837	5583	612.452	1865	2076	2954	612.452	2061	2166	4581	612.452	2612	2671	2835	612.452	1803	1637	2375	612.452	1202	961	1045	612.452	1684	1673	1201	612.452	3141	4341	2453	612.452
	616.208	2562	2587	2459	616.208	6332	5599	7868	616.208	4017	4325	3503	616.208	3326	5704	7085	616.208	4573	5164	5141	616.208	1711	1751	2791	616.208	1888	1945	4244	616.208	2564	2470	2571	616.208	1670	1555	2256	616.208	1034	808	953	616.208	1420	1540	1125	616.208	2947	3894	2227	616.208
	619.96	2823	2745	2593	619.96	6773	6329	8258	619.96	4427	4647	3646	619.96	3628	6059	7551	619.96	4685	5533	5457	619.96	1657	1858	2841	619.96	1684	1823	4348	619.96	2380	2547	2521	619.96	1746	1610	2090	619.96	969	973	969	619.96	1484	1537	1099	619.96	3009	4050	2243	619.96
	623.706	2559	2530	2394	623.706	6434	5562	7871	623.706	3761	4191	3398	623.706	3284	5700	6903	623.706	4250	5021	5110	623.706	1532	1465	2574	623.706	1561	1670	4034	623.706	2132	2100	2151	623.706	1373	1314	1886	623.706	990	817	697	623.706	1447	1393	1067	623.706	2739	3555	1936	623.706
	627.448	2737	2713	2655	627.448	6754	6269	8147	627.448	4003	4365	3760	627.448	3311	5789	7282	627.448	4613	5227	5235	627.448	1637	1728	2711	627.448	1588	1631	4141	627.448	2389	2292	2386	627.448	1605	1508	2103	627.448	1085	713	972	627.448	1427	1428	1130	627.448	2776	3892	2259	627.448
	631.184	2567	2512	2511	631.184	6492	5418	7836	631.184	3739	4135	3254	631.184	3252	5497	6850	631.184	4075	4837	4846	631.184	1433	1696	2541	631.184	1507	1629	3874	631.184	2128	2182	2143	631.184	1598	1387	1674	631.184	961	735	979	631.184	1384	1305	1069	631.184	2642	3462	1963	631.184
	634.915	2733	2730	2557	634.915	6675	6142	8088	634.915	3911	4489	3554	634.915	3264	5888	7437	634.915	4622	5376	5231	634.915	1581	1755	2761	634.915	1601	1681	4127	634.915	2255	2180	2234	634.915	1515	1309	2040	634.915	896	721	1026	634.915	1495	1528	1175	634.915	2795	3773	2062	634.915
	638.641	2532	2509	2476	638.641	6359	5526	7768	638.641	3830	4067	3416	638.641	3104	5567	6838	638.641	4150	4830	4891	638.641	1513	1615	2578	638.641	1577	1726	3872	638.641	2335	2178	2222	638.641	1432	1508	1823	638.641	830	763	942	638.641	1315	1477	959	638.641	2675	3587	1830	638.641
	642.362	2831	2748	2672	642.362	6772	6227	8145	642.362	4246	4421	3848	642.362	3496	5955	7626	642.362	4613	5534	5337	642.362	1724	1794	2808	642.362	1753	1880	4381	642.362	2396	2457	2419	642.362	1663	1508	2124	642.362	1076	830	1026	642.362	1594	1533	1314	642.362	2779	3931	2248	642.362
	646.078	2520	2461	2439	646.078	6372	5362	7795	646.078	3966	4265	3572	646.078	3383	5629	6737	646.078	4335	4987	5083	646.078	1570	1815	2826	646.078	1757	1927	3962	646.078	2498	2316	2448	646.078	1511	1405	2011	646.078	971	730	908	646.078	1491	1576	1159	646.078	2703	3681	2195	646.078
	649.789	2765	2732	2608	649.789	6875	6256	8285	649.789	4403	4879	3989	649.789	3633	6149	7784	649.789	4807	5729	5404	649.789	1782	2080	2930	649.789	2081	2262	4464	649.789	2624	2696	2925	649.789	1917	1703	2368	649.789	1154	974	1003	649.789	1429	1610	1206	649.789	3184	4208	2533	649.789
	653.495	2484	2488	2440	653.495	6511	5624	7855	653.495	4033	4402	3843	653.495	3520	5855	7059	653.495	4437	5257	5346	653.495	1662	1917	2786	653.495	1995	2069	4305	653.495	2719	2529	2629	653.495	1690	1637	2171	653.495	913	862	888	653.495	1562	1588	1366	653.495	2945	3927	2293	653.495
	657.196	2953	2801	2744	657.196	7127	6291	8443	657.196	4524	4687	4180	657.196	3784	6273	7848	657.196	5008	5788	5698	657.196	1982	2050	2968	657.196	2222	2463	4755	657.196	2883	2805	2900	657.196	1713	1525	2569	657.196	1203	966	1148	657.196	1806	1757	1354	657.196	3106	4315	2536	657.196
	660.892	2664	2580	2441	660.892	6568	5851	7855	660.892	4165	4527	3855	660.892	3809	5962	7324	660.892	4706	5491	5307	660.892	1748	1852	2760	660.892	2141	2212	4427	660.892	2868	2679	2782	660.892	1859	1689	2437	660.892	1033	945	1016	660.892	1628	1634	1352	660.892	2907	3955	2396	660.892
	664.582	2820	2802	2655	664.582	7085	6380	8466	664.582	4597	4851	4307	664.582	3966	6373	8030	664.582	5031	5917	5565	664.582	2056	2171	3080	664.582	2282	2534	4745	664.582	2680	2673	2737	664.582	1877	1761	2427	664.582	1210	953	1069	664.582	1862	1916	1365	664.582	3142	4381	2554	664.582
	668.268	2578	2542	2459	668.268	6450	5632	7863	668.268	4218	4591	3878	668.268	3805	5943	7297	668.268	4591	5391	5264	668.268	1767	1828	2900	668.268	2094	2272	4245	668.268	2472	2503	2482	668.268	1734	1613	2392	668.268	1043	1008	1054	668.268	1543	1679	1319	668.268	2979	3832	2317	668.268
	671.949	2823	2783	2682	671.949	6714	6360	8317	671.949	4482	4835	4094	671.949	3736	6426	7855	671.949	4926	5734	5520	671.949	1929	1914	2979	671.949	2174	2315	4762	671.949	2810	2807	2794	671.949	1621	1675	2533	671.949	1122	1012	1096	671.949	1676	1731	1429	671.949	3111	4283	2555	671.949
	675.625	2519	2467	2453	675.625	6506	5802	7726	675.625	4011	4354	3804	675.625	3520	5890	7144	675.625	4543	5261	5043	675.625	1719	1768	2780	675.625	2048	2213	4495	675.625	2570	2559	2601	675.625	1670	1707	2293	675.625	1122	900	1045	675.625	1556	1506	1388	675.625	2984	3834	2375	675.625
	679.296	2826	2827	2742	679.296	7063	6266	8459	679.296	4611	4933	4314	679.296	3994	6436	7937	679.296	5059	5825	5766	679.296	1944	2115	3076	679.296	2234	2491	4846	679.296	2824	2769	3039	679.296	1867	1774	2590	679.296	1301	1075	1195	679.296	1723	1720	1389	679.296	3102	4334	2584	679.296
	682.962	2665	2605	2536	682.962	6754	5887	7991	682.962	4355	4566	4086	682.962	3851	6026	7371	682.962	4749	5397	5329	682.962	1885	2101	2941	682.962	2385	2393	4619	682.962	2707	2629	2725	682.962	1685	1794	2602	682.962	1244	1070	1334	682.962	1680	1757	1415	682.962	3164	4254	2507	682.962
	686.623	2867	2807	2745	686.623	7148	6644	8698	686.623	4997	5358	4719	686.623	4423	6930	8322	686.623	5483	6514	6240	686.623	2203	2296	3581	686.623	2828	2952	5237	686.623	3464	3287	3489	686.623	2061	2011	3212	686.623	1797	1232	1451	686.623	2058	1950	1847	686.623	3514	4648	3105	686.623
	690.28	2670	2658	2594	690.28	6859	6000	8139	690.28	4881	5362	4692	690.28	4379	6704	7845	690.28	5212	5865	5784	690.28	1957	2216	3265	690.28	2772	2978	5108	690.28	3288	3106	3295	690.28	1918	1818	3082	690.28	1492	1335	1420	690.28	1955	2062	1649	690.28	3398	4687	3006	690.28
	693.931	3007	2976	2838	693.931	7396	6953	8852	693.931	5306	5617	4977	693.931	4733	7204	8577	693.931	5750	6673	6301	693.931	2078	2316	3721	693.931	3063	3374	5747	693.931	3605	3570	3679	693.931	2324	2049	3305	693.931	1736	1616	1527	693.931	2152	2140	1827	693.931	3815	5047	3189	693.931
	697.577	2731	2741	2606	697.577	7029	6135	8293	697.577	5026	5215	4828	697.577	4539	6828	8045	697.577	5458	6178	6107	697.577	2181	2201	3316	697.577	3159	3197	5416	697.577	3716	3643	3682	697.577	2054	2028	3211	697.577	1510	1514	1526	697.577	2003	2023	1655	697.577	3460	4739	3175	697.577
	701.219	3036	2995	2885	701.219	7540	6715	8814	701.219	5525	5771	5032	701.219	4942	6976	8730	701.219	5878	6737	6415	701.219	2354	2426	3561	701.219	3222	3382	5633	701.219	3902	3914	3934	701.219	2438	2136	3564	701.219	1877	1559	1716	701.219	2196	2282	1794	701.219	3816	5105	3343	701.219
	704.856	2785	2697	2653	704.856	7108	6300	8200	704.856	5053	5305	4894	704.856	4569	6893	8020	704.856	5547	6152	6132	704.856	2105	2112	3343	704.856	3296	3336	5438	704.856	3525	3607	3570	704.856	2099	2082	3264	704.856	1502	1371	1670	704.856	2216	2149	1834	704.856	3600	4888	3394	704.856
	708.488	2968	2897	2818	708.488	7397	6760	8509	708.488	5439	5716	5081	708.488	5025	7184	8570	708.488	5823	6718	6308	708.488	2318	2420	3499	708.488	3353	3408	5692	708.488	3776	3857	3839	708.488	2108	2331	3425	708.488	1700	1402	1547	708.488	2167	2253	1762	708.488	3793	5083	3336	708.488
	712.115	2690	2650	2674	712.115	6969	6094	8308	712.115	4964	5238	4726	712.115	4662	6643	8189	712.115	5329	6094	6046	712.115	2281	2280	3122	712.115	3202	3333	5505	712.115	3586	3567	3429	712.115	2052	1950	3230	712.115	1644	1596	1599	712.115	2108	2159	1765	712.115	3727	4871	3286	712.115
	715.737	3003	2912	2810	715.737	7282	6798	8587	715.737	5396	5678	5104	715.737	4889	7025	8727	715.737	5687	6541	6430	715.737	2193	2463	3437	715.737	3451	3330	5676	715.737	3703	3873	3819	715.737	2292	2120	3326	715.737	1708	1484	1507	715.737	2095	2234	1813	715.737	3749	4969	3182	715.737
	719.355	2708	2652	2580	719.355	6753	6137	8192	719.355	5162	5215	4893	719.355	4544	6663	7896	719.355	5260	5879	6001	719.355	2211	2136	3178	719.355	2977	3043	5219	719.355	3379	3571	3539	719.355	2017	2161	3220	719.355	1637	1491	1425	719.355	1944	2071	1680	719.355	3547	4799	3283	719.355
	722.968	3001	2913	2851	722.968	7265	6900	8804	722.968	5405	5635	5336	722.968	4966	7286	8895	722.968	5754	6629	6388	722.968	2366	2452	3533	722.968	3417	3540	5719	722.968	3818	3939	3928	722.968	2298	2335	3480	722.968	1569	1413	1512	722.968	2276	2270	1816	722.968	3717	5155	3359	722.968
	726.576	2692	2688	2626	726.576	7051	6260	8173	726.576	5091	5263	4962	726.576	4533	6857	8096	726.576	5373	6105	6013	726.576	2180	2300	3278	726.576	3202	3379	5373	726.576	3524	3481	3541	726.576	2069	2043	3306	726.576	1748	1387	1523	726.576	2178	2250	1884	726.576	3546	4890	3228	726.576
	730.179	3004	2968	2897	730.179	7494	6953	8752	730.179	5556	5572	5253	730.179	5072	7450	8954	730.179	5902	6637	6448	730.179	2434	2643	3460	730.179	3444	3705	5837	730.179	3964	3925	3973	730.179	2225	2213	3633	730.179	1747	1528	1677	730.179	2335	2410	1923	730.179	3890	5282	3249	730.179
	733.778	2743	2741	2661	733.778	6979	6223	8201	733.778	5223	5488	5108	733.778	4702	6941	8247	733.778	5435	6135	6109	733.778	2222	2402	3115	733.778	3478	3708	5908	733.778	3578	3622	3581	733.778	2085	2049	3328	733.778	1603	1605	1510	733.778	2178	2339	1806	733.778	3718	5030	3439	733.778
	737.371	3094	2946	2912	737.371	7591	6922	8820	737.371	5697	5878	5558	737.371	5348	7626	9059	737.371	6068	6738	6702	737.371	2402	2843	3628	737.371	3839	3502	5989	737.371	4002	4053	4025	737.371	2430	2470	3869	737.371	1793	1543	1665	737.371	2443	2666	2025	737.371	3989	5573	3705	737.371
	740.96	2765	2750	2734	740.96	7369	6357	8321	740.96	5447	5635	5260	740.96	5071	7177	8566	740.96	5653	6426	6328	740.96	2544	2453	3250	740.96	3621	3649	5975	740.96	4076	4053	4004	740.96	2288	2318	3695	740.96	1765	1510	1664	740.96	2316	2384	2001	740.96	3754	5202	3554	740.96
	744.545	3035	2971	2942	744.545	7662	7215	9046	744.545	5982	6094	5811	744.545	5578	7890	9356	744.545	6286	6990	6945	744.545	2636	2891	3999	744.545	4095	4003	6371	744.545	4357	4327	4258	744.545	2503	2438	3999	744.545	1892	1737	1966	744.545	2780	2535	2268	744.545	4275	5719	3904	744.545
	748.124	2826	2813	2734	748.124	7376	6557	8649	748.124	5647	5853	5362	748.124	5324	7441	8885	748.124	5976	6566	6544	748.124	2424	2677	3504	748.124	4061	4147	6282	748.124	4389	4330	4263	748.124	2547	2415	4118	748.124	1710	1599	1887	748.124	2469	2437	2283	748.124	3995	5552	3829	748.124
	751.699	3086	3064	3079	751.699	7823	7234	9146	751.699	6382	6604	5967	751.699	5864	8045	9670	751.699	6603	7387	7135	751.699	2564	2997	3978	751.699	4468	4393	6576	751.699	4544	4536	4594	751.699	2863	2787	4308	751.699	2050	1865	1940	751.699	2604	2758	2395	751.699	4529	5867	4214	751.699
	755.27	2864	2806	2758	755.27	7509	6729	8756	755.27	5939	5997	5760	755.27	5648	7791	8906	755.27	6121	6855	6916	755.27	2520	2726	3651	755.27	4227	4303	6546	755.27	4383	4358	4429	755.27	2636	2657	4234	755.27	1930	1890	1839	755.27	2466	2535	2345	755.27	4289	5598	3958	755.27
	758.835	3186	3178	3057	758.835	7898	7293	9106	758.835	6583	6690	6252	758.835	6071	8194	9968	758.835	6657	7591	7312	758.835	2791	3351	4060	758.835	4569	4717	6951	758.835	4889	4875	4997	758.835	2781	2884	4474	758.835	2241	1929	2107	758.835	2748	2828	2434	758.835	4568	6276	4264	758.835
	762.396	2815	2793	2719	762.396	7683	6730	8851	762.396	6104	6307	6055	762.396	5836	7983	9261	762.396	6509	7021	7075	762.396	2923	2937	3799	762.396	4674	4642	6782	762.396	4746	4849	4792	762.396	2770	2792	4607	762.396	2128	1995	1992	762.396	2508	2651	2400	762.396	4482	6158	4333	762.396
	765.953	3191	3181	3058	765.953	8077	7441	9354	765.953	6758	6491	6416	765.953	6436	8429	10106	765.953	6940	7716	7491	765.953	2857	3018	4125	765.953	4809	5138	7117	765.953	5107	5129	5122	765.953	2958	2882	4957	765.953	2448	2058	2142	765.953	2886	2871	2627	765.953	4811	6348	4609	765.953
	769.505	3030	2939	2802	769.505	7491	6731	8861	769.505	6268	6399	6274	769.505	6041	8122	9317	769.505	6574	7306	7350	769.505	2857	2926	3792	769.505	4865	4930	7053	769.505	4973	4964	4988	769.505	2702	2698	4708	769.505	2296	1966	2044	769.505	2845	2636	2405	769.505	4514	6134	4360	769.505
	773.052	3144	3137	3080	773.052	8297	7409	9440	773.052	6913	6901	6577	773.052	6533	8629	10056	773.052	7190	8026	7860	773.052	2928	3040	4286	773.052	5097	5275	7419	773.052	5189	5240	5309	773.052	3139	3158	4961	773.052	2332	2011	2346	773.052	2968	2966	2589	773.052	4974	6564	4636	773.052
	776.594	3031	2968	2868	776.594	7745	6813	8852	776.594	6641	6659	6425	776.594	6319	8327	9524	776.594	6765	7522	7419	776.594	2842	2950	3856	776.594	5095	5082	7146	776.594	4937	4894	4889	776.594	3003	2989	4593	776.594	2291	2034	2365	776.594	2840	2819	2572	776.594	4653	6276	4632	776.594
	780.132	3037	3106	3027	780.132	8202	7599	9490	780.132	6973	7031	6698	780.132	6688	8714	10170	780.132	7434	8099	7926	780.132	3150	3194	4415	780.132	4993	5364	7457	780.132	5513	5358	5369	780.132	3140	3160	5038	780.132	2456	2257	2424	780.132	3196	3122	2884	780.132	5108	6705	4946	780.132
	783.666	2988	3022	2899	783.666	7649	6674	8904	783.666	6687	6582	6548	783.666	6280	8301	9555	783.666	6892	7421	7495	783.666	3002	3068	3899	783.666	5026	5255	7158	783.666	4994	4942	4872	783.666	2931	2907	4942	783.666	2188	2157	2247	783.666	2852	2926	2670	783.666	4629	6359	4699	783.666
	787.195	3259	3180	3055	787.195	8310	7610	9445	787.195	7167	7086	7027	787.195	6706	8793	10257	787.195	7199	8084	7864	787.195	3171	3237	4168	787.195	5162	5391	7558	787.195	5251	5325	5213	787.195	3097	2969	5112	787.195	2451	2300	2327	787.195	3067	3128	2951	787.195	4979	6703	4911	787.195
	790.719	2943	2943	2850	790.719	7630	6854	8928	790.719	6678	6614	6566	790.719	6286	8282	9384	790.719	6792	7424	7629	790.719	2980	3104	4080	790.719	5163	5142	7198	790.719	5045	5120	5065	790.719	2874	2980	4998	790.719	2557	2110	2360	790.719	3032	3016	2650	790.719	4864	6440	4707	790.719
	794.239	3131	3097	3107	794.239	8077	7394	9424	794.239	7022	7013	6994	794.239	6713	8678	10139	794.239	7331	8157	7805	794.239	3223	3252	4324	794.239	5346	5191	7592	794.239	5381	5395	5322	794.239	3026	3079	5066	794.239	2554	2472	2357	794.239	3012	3131	2804	794.239	5071	6797	4779	794.239
	797.754	2955	2928	2806	797.754	7657	6934	8956	797.754	6654	6554	6640	797.754	6333	8347	9529	797.754	6956	7694	7572	797.754	2869	3067	3851	797.754	5097	5195	7086	797.754	5121	5168	5182	797.754	2829	2888	4919	797.754	2335	2118	2284	797.754	2920	2913	2617	797.754	4760	6346	4579	797.754
	801.265	3256	3151	3100	801.265	8217	7608	9440	801.265	7014	7056	7008	801.265	6724	8659	10251	801.265	7463	8262	7995	801.265	3229	3328	4326	801.265	5453	5353	7469	801.265	5419	5443	5432	801.265	3018	3102	5224	801.265	2485	2302	2299	801.265	2980	3211	2711	801.265	5037	6707	4943	801.265
	804.771	2992	2967	2878	804.771	7885	6924	8867	804.771	6782	6539	6670	804.771	6332	8501	9738	804.771	7186	7720	7827	804.771	2874	3085	4137	804.771	5179	5209	7296	804.771	5158	5170	5113	804.771	2982	3073	5068	804.771	2534	2348	2282	804.771	2961	2971	2577	804.771	4842	6330	4643	804.771
	808.273	3199	3196	3051	808.273	8248	7659	9448	808.273	7180	6985	6927	808.273	6671	8900	10227	808.273	7600	8417	8335	808.273	3108	3311	4431	808.273	5346	5428	7511	808.273	5422	5459	5465	808.273	3024	2915	5105	808.273	2562	2289	2317	808.273	3024	3068	2809	808.273	5009	6783	4974	808.273
	811.77	2923	2936	2876	811.77	7714	6896	8964	811.77	6795	6755	6620	811.77	6310	8329	9538	811.77	7241	7647	7775	811.77	2961	3060	4003	811.77	5072	5149	7124	811.77	5107	5186	5196	811.77	2868	2951	4856	811.77	2428	2257	2451	811.77	2884	3213	2671	811.77	4870	6506	4710	811.77
	815.263	3056	3051	3058	815.263	8266	7512	9476	815.263	7149	7124	6928	815.263	6689	8814	10262	815.263	7293	8101	7824	815.263	3230	3213	4257	815.263	5417	5402	7661	815.263	5506	5531	5576	815.263	2955	2924	5150	815.263	2642	2459	2445	815.263	3069	3257	2679	815.263	5120	6668	4925	815.263
	818.752	2928	2895	2838	818.752	7858	6812	8960	818.752	6676	6733	6460	818.752	6333	8334	9433	818.752	6866	7676	7561	818.752	2914	3112	4005	818.752	5254	5193	7250	818.752	5026	5154	5128	818.752	2905	2960	4952	818.752	2337	2217	2382	818.752	2935	2938	2550	818.752	4829	6415	4573	818.752
	822.236	3139	2961	3039	822.236	8091	7405	9409	822.236	7000	7081	6964	822.236	6676	8886	10063	822.236	7200	8032	7826	822.236	3185	3314	4202	822.236	5566	5511	7624	822.236	5297	5384	5367	822.236	3083	3182	5196	822.236	2711	2380	2489	822.236	3074	3110	2745	822.236	4984	6860	4975	822.236
	825.715	2994	2906	2834	825.715	7757	6906	8988	825.715	6596	6526	6426	825.715	6299	8300	9441	825.715	6895	7415	7334	825.715	2984	3066	3891	825.715	5276	5220	7214	825.715	5120	5234	5097	825.715	2913	3022	4945	825.715	2509	2146	2314	825.715	2940	2989	2798	825.715	4897	6449	4752	825.715
	829.19	3097	3075	3089	829.19	8187	7547	9491	829.19	6975	7190	6924	829.19	6700	9105	10335	829.19	7257	7970	7789	829.19	3138	3141	4369	829.19	5313	5374	7805	829.19	5518	5455	5464	829.19	2957	3058	5223	829.19	2696	2309	2446	829.19	3161	3266	2787	829.19	5163	6727	4925	829.19
	832.661	2918	2897	2886	832.661	7979	6892	8935	832.661	6650	6671	6655	832.661	6390	8472	9363	832.661	6946	7478	7451	832.661	3103	2997	3995	832.661	5171	5264	7319	832.661	5076	5173	5175	832.661	2846	2812	4869	832.661	2533	2209	2551	832.661	3070	2961	2697	832.661	4709	6311	4665	832.661
	836.127	3097	3106	3021	836.127	8193	7437	9293	836.127	7011	7115	6920	836.127	6697	8837	10290	836.127	7253	7975	7966	836.127	3184	3299	4157	836.127	5423	5357	7596	836.127	5309	5528	5460	836.127	3090	2903	5201	836.127	2515	2271	2519	836.127	3071	3196	2845	836.127	5002	6467	4885	836.127
	839.589	2913	2855	2784	839.589	7930	6917	8853	839.589	6585	6534	6569	839.589	6404	8396	9489	839.589	6964	7723	7568	839.589	3010	3228	3965	839.589	5217	5257	7269	839.589	5038	5117	5110	839.589	2838	2839	5157	839.589	2246	2312	2454	839.589	2915	2940	2614	839.589	4736	6296	4719	839.589
	843.047	3058	3085	2984	843.047	8246	7375	9229	843.047	7009	7004	7063	843.047	6574	8821	10329	843.047	7473	8121	7915	843.047	3101	3185	4318	843.047	5416	5483	7637	843.047	5383	5395	5306	843.047	3094	2967	5017	843.047	2545	2385	2440	843.047	3108	3098	2824	843.047	4850	6605	4847	843.047
	846.5	2925	2971	2812	846.5	7737	6898	8791	846.5	6642	6669	6476	846.5	6308	8359	9442	846.5	6622	7244	7426	846.5	2959	3050	3839	846.5	5154	5188	7357	846.5	5032	5125	5151	846.5	2827	2817	4983	846.5	2476	2126	2288	846.5	2841	3000	2621	846.5	4678	6341	4697	846.5
	849.949	3086	3026	2953	849.949	8215	7519	9174	849.949	6959	7033	6842	849.949	6860	8827	10034	849.949	7035	7932	7661	849.949	3073	3405	4338	849.949	5373	5359	7609	849.949	5440	5562	5482	849.949	3140	3171	5074	849.949	2562	2391	2542	849.949	3063	3073	2746	849.949	4982	6586	4786	849.949
	853.394	2810	2812	2756	853.394	7559	6886	8813	853.394	6661	6585	6349	853.394	6402	8174	9431	853.394	6619	7315	7016	853.394	2936	3149	3965	853.394	5129	5109	7364	853.394	4970	5148	4972	853.394	3000	3133	5002	853.394	2351	1923	2226	853.394	2994	2953	2587	853.394	4759	6227	4722	853.394
	856.834	3052	3028	2934	856.834	8040	7423	9342	856.834	7166	6944	6862	856.834	6643	8889	10025	856.834	6924	7690	7592	856.834	3184	3320	4017	856.834	5391	5446	7470	856.834	5245	5287	5425	856.834	3045	3039	5069	856.834	2464	2264	2488	856.834	3094	3208	2868	856.834	4984	6663	4881	856.834
	860.27	2930	2838	2796	860.27	7640	6906	8794	860.27	6614	6612	6527	860.27	6419	8382	9374	860.27	6395	7174	7167	860.27	3039	2901	4012	860.27	5152	5210	7138	860.27	5119	5182	5133	860.27	2915	3149	4823	860.27	2418	2130	2228	860.27	2997	3071	2591	860.27	4712	6250	4710	860.27
	863.702	3019	3003	2977	863.702	7902	7407	9189	863.702	6864	6938	6880	863.702	6543	8747	9983	863.702	6804	7653	7459	863.702	3042	3309	4245	863.702	5252	5463	7374	863.702	5245	5322	5331	863.702	2943	3054	5229	863.702	2476	2249	2491	863.702	3114	3056	2755	863.702	4912	6571	4806	863.702
	867.129	2854	2780	2754	867.129	7494	6742	8516	867.129	6489	6477	6448	867.129	6381	8249	9117	867.129	6342	7189	7058	867.129	3102	3126	4036	867.129	5050	5034	7161	867.129	4956	5063	4968	867.129	2783	2805	4873	867.129	2440	2169	2264	867.129	2966	2998	2600	867.129	4620	6188	4645	867.129
	870.552	3057	3024	2938	870.552	8035	7240	9126	870.552	6933	6726	6707	870.552	6399	8583	9709	870.552	6643	7563	7432	870.552	2961	3253	4183	870.552	5222	5463	7432	870.552	5107	5208	5111	870.552	2800	2770	5119	870.552	2454	2149	2547	870.552	3011	2953	2545	870.552	4847	6447	4859	870.552
	873.971	2787	2765	2694	873.971	7444	6713	8480	873.971	6571	6636	6419	873.971	6167	8198	9018	873.971	6401	6975	6911	873.971	3033	3088	3973	873.971	4830	4972	7076	873.971	5038	5173	5026	873.971	2726	2789	4631	873.971	2347	2177	2268	873.971	2921	2936	2440	873.971	4577	5914	4585	873.971
	877.386	2992	3037	2884	877.386	7912	7420	9076	877.386	6737	6805	6798	877.386	6407	8637	9895	877.386	6814	7515	7389	877.386	3142	3294	4144	877.386	5237	5352	7345	877.386	5153	5183	5153	877.386	2965	3045	4879	877.386	2499	2283	2456	877.386	3022	3074	2674	877.386	4776	6496	4600	877.386
	880.796	2787	2806	2743	880.796	7432	6762	8462	880.796	6451	6533	6337	880.796	6118	8095	9102	880.796	6400	7002	7045	880.796	2888	3075	4031	880.796	5048	5022	7044	880.796	4958	4963	4985	880.796	2722	2893	4881	880.796	2328	2299	2430	880.796	2949	2948	2613	880.796	4672	6150	4632	880.796
	884.202	2887	2906	2900	884.202	7915	7315	9080	884.202	6671	6682	6621	884.202	6374	8485	9611	884.202	6645	7433	7209	884.202	3308	3099	4220	884.202	5207	5143	7242	884.202	5231	5237	5240	884.202	2775	2943	4962	884.202	2296	2243	2368	884.202	3017	3127	2737	884.202	4831	6364	4678	884.202
	887.604	2764	2698	2676	887.604	7339	6652	8416	887.604	6191	6245	6246	887.604	6023	8134	8954	887.604	6209	6997	6880	887.604	2691	2918	3842	887.604	5044	5009	6896	887.604	4858	4984	4901	887.604	2749	2949	4757	887.604	2412	1955	2161	887.604	2854	2987	2465	887.604	4517	5897	4461	887.604
	891.002	2908	2900	2836	891.002	7659	7114	8881	891.002	6777	6700	6485	891.002	6118	8208	9472	891.002	6394	7438	6986	891.002	2966	3180	4042	891.002	5005	4977	7204	891.002	4948	4989	4972	891.002	2836	2922	4991	891.002	2370	2175	2448	891.002	2882	2945	2608	891.002	4798	6248	4511	891.002
	894.396	2714	2691	2656	894.396	7087	6484	8044	894.396	6279	6349	6100	894.396	5893	7821	8818	894.396	6091	6742	6854	894.396	2728	2856	3877	894.396	4875	4819	6945	894.396	4609	4854	4689	894.396	2799	2854	4521	894.396	2242	2166	2037	894.396	2861	2849	2620	894.396	4592	5879	4480	894.396
	897.785	2846	2861	2859	897.785	7411	7032	8452	897.785	6434	6378	6310	897.785	6127	8087	9360	897.785	6192	7000	6761	897.785	2888	2838	3969	897.785	4792	4928	7072	897.785	4865	5042	4887	897.785	2787	2894	4851	897.785	2236	2114	2356	897.785	2890	2924	2538	897.785	4493	6137	4489	897.785
	901.17	2697	2663	2496	901.17	6745	6342	7931	901.17	6026	5916	5893	901.17	5759	7434	8542	901.17	5893	6563	6610	901.17	2616	2759	3563	901.17	4646	4623	6553	901.17	4594	4610	4612	901.17	2437	2550	4583	901.17	2060	1994	2245	901.17	2689	2542	2351	901.17	4386	5748	4492	901.17
	904.551	2783	2796	2806	904.551	7445	6876	8540	904.551	6267	6442	6232	904.551	5994	8257	9205	904.551	6075	7010	6759	904.551	2790	2904	3908	904.551	4531	4802	6819	904.551	4835	4852	4861	904.551	2630	2786	4641	904.551	2307	1943	2205	904.551	2848	2893	2454	904.551	4615	6058	4467	904.551
	907.928	2688	2613	2531	907.928	6894	6305	8199	907.928	6050	6087	5966	907.928	5661	7511	8603	907.928	5816	6692	6427	907.928	2655	2768	3685	907.928	4530	4527	6440	907.928	4496	4654	4620	907.928	2496	2580	4413	907.928	2269	1866	2063	907.928	2700	2642	2355	907.928	4279	5833	4230	907.928
	911.301	2836	2848	2734	911.301	7326	7060	8467	911.301	6226	6350	6093	911.301	5886	7938	9221	911.301	5802	6964	6516	911.301	2808	2869	3950	911.301	4522	4853	6657	911.301	4638	4628	4553	911.301	2806	2832	4486	911.301	2281	2084	2149	911.301	2831	2849	2269	911.301	4487	5979	4160	911.301
	914.67	2634	2617	2546	914.67	6830	6237	8003	914.67	5968	5800	5676	914.67	5578	7510	8436	914.67	5584	6332	6162	914.67	2692	2713	3621	914.67	4544	4512	6500	914.67	4389	4431	4441	914.67	2487	2660	4170	914.67	2195	1864	2031	914.67	2643	2703	2149	914.67	4114	5567	4102	914.67
	918.034	2758	2801	2736	918.034	7359	6763	8474	918.034	6028	6088	5987	918.034	5869	7969	9088	918.034	5750	6750	6420	918.034	2828	2909	3874	918.034	4523	4791	6545	918.034	4396	4555	4367	918.034	2318	2568	4382	918.034	2080	1963	2130	918.034	2818	2797	2434	918.034	4344	5720	4183	918.034
	921.395	2595	2523	2497	921.395	6845	6125	7892	921.395	5743	5835	5657	921.395	5453	7331	8257	921.395	5507	6359	6126	921.395	2640	2768	3585	921.395	4441	4408	6295	921.395	4283	4344	4391	921.395	2368	2645	4371	921.395	2062	1863	2078	921.395	2576	2661	2292	921.395	4197	5520	4003	921.395
	924.751	2786	2797	2794	924.751	7260	6726	8574	924.751	5889	5994	5747	924.751	5794	7546	8943	924.751	5700	6575	6346	924.751	2670	2781	3702	924.751	4315	4451	6503	924.751	4497	4448	4385	924.751	2665	2685	4287	924.751	2183	1800	2059	924.751	2540	2689	2341	924.751	4194	5643	4217	924.751
	928.103	2533	2549	2540	928.103	6829	6072	7917	928.103	5751	5684	5486	928.103	5553	7276	8217	928.103	5271	6089	6091	928.103	2769	2678	3560	928.103	4123	4202	6166	928.103	3951	4080	4093	928.103	2312	2321	3965	928.103	1981	1804	1886	928.103	2486	2575	2290	928.103	4026	5331	3756	928.103
	931.451	2723	2725	2624	931.451	7024	6657	8345	931.451	5783	5960	5775	931.451	5547	7604	8689	931.451	5631	6339	6284	931.451	2853	2510	3698	931.451	4275	4460	6448	931.451	4407	4431	4302	931.451	2569	2660	4208	931.451	2338	1761	1998	931.451	2561	2663	2181	931.451	4047	5393	4088	931.451
	934.795	2518	2482	2500	934.795	6769	5915	7780	934.795	5340	5449	5253	934.795	5354	7291	8143	934.795	5159	5957	5721	934.795	2601	2438	3240	934.795	4202	3986	5902	934.795	4099	3970	4101	934.795	2313	2316	3921	934.795	1885	1705	1847	934.795	2475	2546	2099	934.795	3700	5295	3691	934.795
	938.135	2754	2733	2577	938.135	7022	6494	8100	938.135	5706	5603	5665	938.135	5417	7402	8526	938.135	5626	6318	6047	938.135	2557	2661	3631	938.135	4154	4213	6346	938.135	4247	4244	4355	938.135	2436	2670	4085	938.135	2164	1861	1976	938.135	2540	2722	2177	938.135	3925	5376	3754	938.135
	941.471	2467	2430	2356	941.471	6704	6024	7627	941.471	5275	5384	5189	941.471	5264	6837	8066	941.471	5201	5837	5768	941.471	2503	2430	3303	941.471	3998	4086	5882	941.471	4062	3968	3849	941.471	2194	2275	3645	941.471	1890	1661	1766	941.471	2361	2325	2061	941.471	3873	5102	3591	941.471
	944.803	2711	2714	2559	944.803	6951	6489	7986	944.803	5578	5589	5408	944.803	5311	7297	8477	944.803	5102	6095	6022	944.803	2590	2585	3480	944.803	4046	4156	6048	944.803	4122	4116	4110	944.803	2336	2451	3834	944.803	2015	1569	1823	944.803	2432	2559	2092	944.803	3848	5227	3859	944.803
	948.131	2475	2480	2396	948.131	6500	5837	7537	948.131	5226	5389	5149	948.131	4926	7011	7825	948.131	4934	5767	5612	948.131	2291	2492	3320	948.131	3858	3832	5756	948.131	3854	3858	3868	948.131	2189	2336	3736	948.131	1792	1674	1541	948.131	2286	2410	2018	948.131	3759	4939	3576	948.131
	951.455	2619	2643	2583	951.455	6838	6462	8003	951.455	5564	5485	5251	951.455	5061	7166	8261	951.455	5073	6034	5690	951.455	2561	2732	3445	951.455	3908	4092	5907	951.455	3990	4083	4009	951.455	2223	2292	3882	951.455	1926	1666	1810	951.455	2495	2461	2217	951.455	3627	5158	3642	951.455
	954.775	2432	2413	2331	954.775	6436	5799	7600	954.775	5089	5117	5041	954.775	4842	6824	7628	954.775	4719	5520	5334	954.775	2255	2538	3177	954.775	3608	3711	5616	954.775	3579	3584	3587	954.775	1996	2141	3513	954.775	1565	1394	1708	954.775	2249	2204	1941	954.775	3559	4856	3476	954.775
	958.091	2619	2545	2447	958.091	6612	6240	7833	958.091	5213	5391	5158	958.091	4857	7037	8159	958.091	4883	5634	5543	958.091	2538	2620	3527	958.091	3840	3828	5836	958.091	3720	3847	3750	958.091	2083	2209	3531	958.091	1885	1553	1769	958.091	2331	2450	2102	958.091	3906	5151	3529	958.091
	961.403	2408	2417	2353	961.403	6358	5838	7385	961.403	4891	5130	4907	961.403	4686	6681	7594	961.403	4675	5395	5397	961.403	2183	2230	3217	961.403	3427	3624	5612	961.403	3723	3656	3684	961.403	2116	2079	3467	961.403	1715	1671	1666	961.403	2281	2073	1863	961.403	3595	4650	3350	961.403
	964.712	2642	2558	2460	964.712	6712	6209	7886	964.712	5240	5270	4922	964.712	5028	7005	8006	964.712	4763	5758	5487	964.712	2457	2547	3372	964.712	3672	3699	5596	964.712	3809	3729	3668	964.712	2254	2220	3584	964.712	1811	1663	1718	964.712	2208	2324	1904	964.712	3679	4906	3372	964.712
	968.016	2319	2374	2272	968.016	6369	5663	7217	968.016	4816	4943	4767	968.016	4695	6440	7274	968.016	4618	5237	5272	968.016	2186	2323	3017	968.016	3545	3597	5366	968.016	3539	3566	3462	968.016	2050	2120	3343	968.016	1649	1584	1597	968.016	2210	2041	1907	968.016	3453	4471	3267	968.016
	971.316	2549	2577	2520	971.316	6677	6078	7843	971.316	5042	5137	4935	971.316	4837	6787	7908	971.316	4846	5812	5491	971.316	2378	2360	3415	971.316	3555	3695	5512	971.316	3549	3440	3553	971.316	2151	2210	3598	971.316	1705	1416	1647	971.316	2161	2108	1970	971.316	3438	4875	3341	971.316
	974.612	2391	2305	2281	974.612	6141	5539	7247	974.612	4927	4882	4785	974.612	4598	6591	7438	974.612	4835	5352	5253	974.612	2145	2345	3342	974.612	3339	3548	5260	974.612	3561	3554	3444	974.612	1838	2058	3143	974.612	1447	1510	1498	974.612	2190	2157	1788	974.612	3333	4518	3239	974.612
	977.904	2401	2451	2348	977.904	6528	6143	7659	977.904	4973	5028	4617	977.904	4720	6693	7888	977.904	4829	5609	5414	977.904	2246	2311	3382	977.904	3430	3604	5377	977.904	3446	3480	3491	977.904	2199	2278	3290	977.904	1643	1526	1660	977.904	2227	2178	1915	977.904	3443	4720	3305	977.904
	981.193	2289	2279	2293	981.193	6172	5426	7049	981.193	4816	4803	4787	981.193	4440	6386	7336	981.193	4446	5228	5058	981.193	2022	2266	3152	981.193	3291	3435	5248	981.193	3302	3218	3272	981.193	1964	2024	3137	981.193	1591	1426	1565	981.193	2247	2152	1768	981.193	3299	4580	3016	981.193
	984.477	2505	2580	2389	984.477	6406	5975	7670	984.477	5087	5026	4714	984.477	4735	6965	7884	984.477	4564	5359	5353	984.477	2375	2326	3383	984.477	3483	3517	5443	984.477	3519	3536	3600	984.477	1993	2096	3234	984.477	1735	1524	1643	984.477	2237	2281	1831	984.477	3527	4542	3321	984.477
	987.758	2336	2330	2327	987.758	6155	5641	7147	987.758	4704	4774	4493	987.758	4450	6342	7241	987.758	4380	5093	5163	987.758	2128	2263	3170	987.758	3305	3410	5156	987.758	3221	3232	3278	987.758	1977	2000	3151	987.758	1702	1551	1613	987.758	2097	2057	1677	987.758	3300	4538	3094	987.758
	991.035	2495	2495	2432	991.035	6394	5797	7666	991.035	4890	5148	4767	991.035	4659	6671	7777	991.035	4642	5500	5385	991.035	2377	2498	3207	991.035	3527	3444	5476	991.035	3518	3520	3644	991.035	2028	2064	3334	991.035	1790	1560	1664	991.035	2101	2218	1939	991.035	3650	4619	3342	991.035
	994.308	2381	2320	2277	994.308	5948	5607	7131	994.308	4747	4844	4481	994.308	4511	6255	7149	994.308	4478	5131	4965	994.308	2313	2299	3119	994.308	3325	3292	5106	994.308	3361	3320	3483	994.308	2033	2032	3280	994.308	1682	1424	1612	994.308	2098	2156	1742	994.308	3114	4365	3219	994.308
	997.577	2481	2468	2496	997.577	6453	6000	7670	997.577	4984	5178	4955	997.577	4852	6768	7943	997.577	4612	5757	5297	997.577	2452	2400	3473	997.577	3519	3522	5408	997.577	3500	3475	3483	997.577	2084	2324	3257	997.577	1783	1433	1618	997.577	2130	2300	1840	997.577	3502	4711	3236	997.577
	1000.84	2328	2323	2266	1000.84	6177	5674	7120	1000.84	4682	4836	4532	1000.84	4622	6526	7157	1000.84	4372	5350	5061	1000.84	2313	2395	3173	1000.84	3406	3227	5415	1000.84	3342	3425	3489	1000.84	2066	2128	3340	1000.84	1754	1387	1630	1000.84	2173	2245	1905	1000.84	3258	4477	3017	1000.84
	1004.1	2453	2524	2427	1004.1	6433	6286	7821	1004.1	4948	5315	5090	1004.1	4756	6764	7706	1004.1	4535	5650	5111	1004.1	2407	2465	3484	1004.1	3634	3676	5469	1004.1	3546	3612	3712	1004.1	2059	2229	3585	1004.1	1756	1627	1982	1004.1	2378	2405	1962	1004.1	3381	4817	3408	1004.1
	1007.36	2302	2306	2251	1007.36	6251	5478	7256	1007.36	4643	4840	4578	1007.36	4354	6510	6930	1007.36	4156	4912	4877	1007.36	2358	2423	3273	1007.36	3450	3433	5199	1007.36	3241	3253	3336	1007.36	1835	2071	3176	1007.36	1848	1583	1773	1007.36	2194	2327	1821	1007.36	3252	4310	3093	1007.36
	1010.61	2478	2518	2399	1010.61	6372	6122	7499	1010.61	4897	5156	4978	1010.61	4619	6794	7818	1010.61	4545	5571	5114	1010.61	2506	2523	3467	1010.61	3507	3511	5403	1010.61	3499	3601	3586	1010.61	2142	2111	3433	1010.61	1563	1409	1696	1010.61	2251	2404	1783	1010.61	3424	4654	3357	1010.61
	1013.86	2302	2273	2295	1013.86	6005	5367	7052	1013.86	4647	4905	4583	1013.86	4405	6276	7045	1013.86	4052	5039	4849	1013.86	2244	2395	3318	1013.86	3279	3432	5171	1013.86	3189	3195	3202	1013.86	1888	2021	3077	1013.86	1602	1210	1532	1013.86	2115	2272	1779	1013.86	3320	4270	3028	1013.86
	1017.11	2436	2466	2358	1017.11	6438	6123	7260	1017.11	4717	4945	4717	1017.11	4628	6651	7703	1017.11	4355	5459	5130	1017.11	2377	2519	3443	1017.11	3304	3193	5361	1017.11	3384	3379	3475	1017.11	2200	2225	3027	1017.11	1781	1314	1824	1017.11	2221	2287	1830	1017.11	3420	4659	3202	1017.11
	1020.35	2272	2208	2180	1020.35	6158	5396	7003	1020.35	4499	4609	4469	1020.35	4208	6108	7156	1020.35	4129	5085	4725	1020.35	2209	2234	3128	1020.35	3317	3224	5083	1020.35	3228	3451	3195	1020.35	2054	1911	3178	1020.35	1621	1286	1664	1020.35	2103	2406	1824	1020.35	3137	4250	3075	1020.35
	1023.59	2496	2485	2391	1023.59	6547	5813	7555	1023.59	4894	4853	4540	1023.59	4613	6669	7553	1023.59	4197	5376	4997	1023.59	2245	2361	3311	1023.59	3171	3282	5361	1023.59	3347	3327	3265	1023.59	2030	2082	3168	1023.59	1772	1559	1710	1023.59	2312	2239	1838	1023.59	3311	4648	3125	1023.59
	1026.83	2288	2308	2249	1026.83	5941	5280	6898	1026.83	4485	4552	4279	1026.83	4121	6092	7004	1026.83	3959	4774	4764	1026.83	2187	2274	3013	1026.83	3090	3077	5225	1026.83	3386	3173	3271	1026.83	1788	2010	2909	1026.83	1522	1263	1549	1026.83	1943	2324	1690	1026.83	3176	4060	2909	1026.83
	1030.06	2481	2527	2383	1030.06	6338	5997	7428	1030.06	4725	4866	4626	1030.06	4202	6657	7627	1030.06	4291	5198	4833	1030.06	2316	2298	3404	1030.06	3173	3284	4855	1030.06	3158	3201	3163	1030.06	2041	2011	3050	1030.06	1475	1416	1593	1030.06	2109	2144	1814	1030.06	3300	4397	3087	1030.06
	1033.29	2231	2240	2216	1033.29	5963	5311	6892	1033.29	4450	4662	4261	1033.29	4068	6209	6954	1033.29	3938	4686	4669	1033.29	1974	2199	2978	1033.29	3053	2974	4826	1033.29	3185	3162	3126	1033.29	2021	2022	2946	1033.29	1538	1403	1480	1033.29	1961	2054	1755	1033.29	2968	4134	2799	1033.29
	1036.51	2348	2400	2269	1036.51	6265	5833	7398	1036.51	4630	4649	4538	1036.51	4281	6520	7284	1036.51	4282	5138	4962	1036.51	2302	2264	3200	1036.51	3146	3236	5083	1036.51	3181	3307	3318	1036.51	1976	1999	3004	1036.51	1707	1403	1629	1036.51	2062	2008	1727	1036.51	3219	4416	2981	1036.51
	1039.73	2266	2218	2187	1039.73	5834	5181	6907	1039.73	4336	4395	4252	1039.73	4121	6142	6806	1039.73	3962	4852	4682	1039.73	2134	2190	2857	1039.73	2947	3076	4741	1039.73	2926	2910	2917	1039.73	1776	1880	2807	1039.73	1588	1449	1424	1039.73	2060	1882	1748	1039.73	3070	4120	2778	1039.73
	1042.94	2442	2389	2398	1042.94	6289	5777	7361	1042.94	4721	4708	4454	1042.94	4198	6240	7312	1042.94	4003	5113	4852	1042.94	2143	2221	3163	1042.94	3032	3142	5010	1042.94	3232	3170	3314	1042.94	2023	1903	2903	1042.94	1693	1338	1538	1042.94	2018	2015	1680	1042.94	3375	4280	2847	1042.94
	1046.16	2267	2205	2184	1046.16	5927	5158	6852	1046.16	4214	4277	4216	1046.16	4087	5941	6694	1046.16	3887	4644	4467	1046.16	1981	2009	2976	1046.16	2862	3049	4741	1046.16	3048	3014	3090	1046.16	1786	1835	2840	1046.16	1442	1312	1379	1046.16	1934	1904	1571	1046.16	3004	4106	2805	1046.16
	1049.37	2359	2360	2307	1049.37	6257	5762	7208	1049.37	4580	4604	4397	1049.37	4284	6326	7260	1049.37	3916	4955	4878	1049.37	2148	2269	3128	1049.37	2854	3055	4773	1049.37	3101	3044	3071	1049.37	1878	1840	2960	1049.37	1651	1419	1529	1049.37	2038	2067	1649	1049.37	3157	4205	2925	1049.37
	1052.57	2218	2201	2133	1052.57	5822	5177	6872	1052.57	4197	4337	4049	1052.57	4151	5943	6636	1052.57	3837	4751	4447	1052.57	2007	2021	2768	1052.57	2941	2781	4658	1052.57	2943	2994	2981	1052.57	1780	1849	2757	1052.57	1430	1226	1281	1052.57	1885	1961	1658	1052.57	2893	4003	2938	1052.57
	1055.77	2344	2343	2298	1055.77	6148	5899	7265	1055.77	4589	4611	4267	1055.77	4027	6240	7140	1055.77	4204	4908	4728	1055.77	2076	2160	3046	1055.77	2873	3071	4743	1055.77	3045	3056	3062	1055.77	1764	1819	2875	1055.77	1607	1182	1473	1055.77	1960	1935	1775	1055.77	3153	4264	3032	1055.77
	1058.97	2102	2117	2141	1058.97	5871	5241	6721	1058.97	4323	4216	3932	1058.97	4040	5937	6776	1058.97	3695	4518	4476	1058.97	1930	2186	2934	1058.97	2700	2797	4672	1058.97	2971	2876	2916	1058.97	1769	1914	2810	1058.97	1530	1219	1389	1058.97	1899	2003	1524	1058.97	2938	3937	2774	1058.97
	1062.16	2431	2363	2302	1062.16	6114	5869	7251	1062.16	4489	4618	4228	1062.16	4009	6219	7252	1062.16	3791	4843	4605	1062.16	2045	2307	3112	1062.16	2788	3086	4650	1062.16	2835	2928	2883	1062.16	1920	1889	2916	1062.16	1531	1240	1490	1062.16	1996	1993	1610	1062.16	3184	4201	2870	1062.16
	1065.35	2235	2240	2210	1065.35	5906	5252	6789	1065.35	4188	4283	3971	1065.35	3912	5931	6712	1065.35	3664	4561	4311	1065.35	1923	2046	3061	1065.35	2764	2830	4586	1065.35	2858	2884	2966	1065.35	1653	1653	2555	1065.35	1478	1226	1386	1065.35	1823	1822	1566	1065.35	2874	3914	2791	1065.35
	1068.54	2551	2576	2442	1068.54	6140	5954	7412	1068.54	4653	4606	4105	1068.54	4070	6261	7333	1068.54	3817	5167	4683	1068.54	2190	2265	3156	1068.54	2805	3053	4764	1068.54	3094	3016	3074	1068.54	1900	1910	2829	1068.54	1800	1156	1722	1068.54	2070	2090	1643	1068.54	2994	4357	2860	1068.54
	1071.72	2421	2435	2354	1071.72	6092	5478	7017	1071.72	4337	4222	3981	1071.72	4038	6028	6835	1071.72	3675	4725	4556	1071.72	2168	2273	3341	1071.72	2813	2790	4462	1071.72	2827	2944	2793	1071.72	1812	1905	2590	1071.72	1557	1288	1542	1071.72	2067	1937	1629	1071.72	3022	4028	2964	1071.72
	1074.9	2590	2617	2512	1074.9	6330	6375	7658	1074.9	4597	4767	4436	1074.9	4223	6474	7625	1074.9	4010	5212	4828	1074.9	2372	2261	3476	1074.9	2807	3066	4768	1074.9	3099	3196	3097	1074.9	2094	2089	2737	1074.9	1756	1378	2058	1074.9	2237	2182	1672	1074.9	3156	4397	2952	1074.9
	1078.08	2384	2411	2342	1078.08	6097	5886	7470	1078.08	4411	4536	4284	1078.08	4082	6349	7176	1078.08	3933	4966	4742	1078.08	2258	2351	3313	1078.08	2840	2903	4748	1078.08	3098	3075	3041	1078.08	1600	1594	2768	1078.08	1663	1285	1668	1078.08	1996	2082	1679	1078.08	3020	4122	2900	1078.08
	1081.25	2624	2600	2521	1081.25	6449	6444	7923	1081.25	4755	4922	4437	1081.25	4340	6670	7844	1081.25	4037	5463	4817	1081.25	2353	2376	3662	1081.25	2893	2613	4767	1081.25	3075	3059	3032	1081.25	1906	2003	2906	1081.25	1807	1445	1964	1081.25	2338	2260	1708	1081.25	3288	4339	2921	1081.25
	1084.42	2380	2384	2348	1084.42	6111	6029	7295	1084.42	4513	4616	4114	1084.42	3937	6238	7113	1084.42	3705	4838	4525	1084.42	2185	2210	3272	1084.42	2647	2742	4535	1084.42	2945	3184	2933	1084.42	1851	1676	2774	1084.42	1688	1351	1776	1084.42	2295	2199	1726	1084.42	3007	3990	2672	1084.42
	1087.59	2454	2441	2373	1087.59	6488	6232	7734	1087.59	4538	4664	4254	1087.59	4212	6637	7622	1087.59	3821	5258	4747	1087.59	2180	2338	3322	1087.59	2646	2764	4817	1087.59	2907	2996	2983	1087.59	1849	1879	2924	1087.59	1747	1292	1895	1087.59	2262	2535	1766	1087.59	3192	4132	2743	1087.59
	1090.75	2289	2354	2231	1090.75	6001	5770	7232	1090.75	4214	4294	3997	1090.75	4075	6092	6786	1090.75	3464	4892	4455	1090.75	2113	1949	3115	1090.75	2626	2788	4408	1090.75	2942	2948	2942	1090.75	1696	1690	2589	1090.75	1732	1420	1748	1090.75	2069	2272	1719	1090.75	2812	3913	2776	1090.75
	1093.9	2490	2438	2430	1093.9	6406	6348	7575	1093.9	4562	4389	3933	1093.9	4212	6526	7328	1093.9	3845	5181	4484	1093.9	2223	2271	3322	1093.9	2648	2702	4544	1093.9	2984	3101	2997	1093.9	1801	1841	2853	1093.9	1850	1329	2084	1093.9	2308	2673	1911	1093.9	3049	4156	2748	1093.9
	1097.06	2181	2217	2226	1097.06	6010	5715	7174	1097.06	4085	4201	3839	1097.06	3868	5892	6765	1097.06	3466	4787	4255	1097.06	2121	2099	3119	1097.06	2566	2715	4354	1097.06	2713	2793	2776	1097.06	1851	1754	2649	1097.06	1822	1422	1953	1097.06	2207	2540	1780	1097.06	2872	3713	2597	1097.06
	1100.21	2434	2421	2348	1100.21	6455	6390	7635	1100.21	4365	4301	4180	1100.21	4253	6352	7402	1100.21	3889	5301	4426	1100.21	2266	2331	3439	1100.21	2691	2688	4491	1100.21	2870	3033	3071	1100.21	1794	1803	2681	1100.21	2157	1374	2400	1100.21	2530	3034	1969	1100.21	2925	3947	2779	1100.21
	1103.36	2358	2329	2273	1103.36	6081	5795	7176	1103.36	3824	4064	3831	1103.36	3825	5925	6653	1103.36	3518	4735	4321	1103.36	2144	2216	3143	1103.36	2323	2624	4405	1103.36	2799	3128	2850	1103.36	1611	1695	2553	1103.36	2002	1372	2330	1103.36	2496	3094	2117	1103.36	2836	3928	2603	1103.36
	1106.5	2371	2380	2299	1106.5	6473	6541	7684	1106.5	4108	4217	3994	1106.5	4019	6228	7167	1106.5	3745	5371	4385	1106.5	2262	2389	3470	1106.5	2576	2568	4541	1106.5	2847	3052	2855	1106.5	1943	2012	2686	1106.5	2308	1503	2680	1106.5	2970	3948	2506	1106.5	2908	3977	2748	1106.5
	1109.64	2248	2279	2195	1109.64	6213	6013	7333	1109.64	3984	4009	3702	1109.64	3985	6115	6755	1109.64	3366	4943	4187	1109.64	2102	2225	3257	1109.64	2300	2336	4124	1109.64	2772	3026	2854	1109.64	1915	1902	2601	1109.64	2328	1514	2647	1109.64	2819	3910	2633	1109.64	2811	3784	2528	1109.64
	1112.78	2540	2496	2455	1112.78	6972	7146	8448	1112.78	4170	4366	4106	1112.78	4469	6720	7625	1112.78	3804	5517	4466	1112.78	2502	2737	3593	1112.78	2580	2506	4523	1112.78	2958	3378	3116	1112.78	1810	1947	2665	1112.78	2960	2053	3858	1112.78	3915	5428	3248	1112.78	3060	3970	2626	1112.78
	1115.91	2375	2381	2313	1115.91	6702	6900	8098	1115.91	3982	4158	3896	1115.91	4414	6460	7297	1115.91	3617	5155	4293	1115.91	2448	2495	3626	1115.91	2318	2600	4190	1115.91	3000	3387	3147	1115.91	2045	1987	2870	1115.91	3331	2024	4057	1115.91	4200	5992	3569	1115.91	2863	3909	2741	1115.91
	1119.04	2730	2804	2710	1119.04	8113	9326	10344	1119.04	4468	4568	4242	1119.04	5530	7563	8695	1119.04	4164	6597	4793	1119.04	3176	2955	4354	1119.04	2665	2632	4589	1119.04	3210	3872	3625	1119.04	2261	2302	3298	1119.04	4984	2793	6735	1119.04	6205	9416	5287	1119.04	3327	4336	3058	1119.04
	1122.17	2732	2749	2731	1122.17	8283	9265	10341	1122.17	4229	4698	4144	1122.17	5527	7584	8323	1122.17	3979	6466	4758	1122.17	3125	3234	4476	1122.17	2512	2532	4323	1122.17	3386	4016	3654	1122.17	2377	2524	3216	1122.17	5343	2937	7428	1122.17	6931	10631	5968	1122.17	3041	4186	3051	1122.17
	1125.29	3500	3487	3458	1125.29	11127	13990	14586	1125.29	5020	5325	4920	1125.29	7525	9521	10973	1125.29	5204	9373	5950	1125.29	4531	4510	6442	1125.29	3040	2697	4875	1125.29	4056	5473	4925	1125.29	3013	2912	4202	1125.29	8831	4836	12890	1125.29	9898	15468	8290	1125.29	3843	5279	3804	1125.29
	1128.41	3560	3539	3487	1128.41	12188	15644	15768	1128.41	5132	5424	5039	1128.41	8114	9871	11319	1128.41	5464	10218	6341	1128.41	5220	5010	6718	1128.41	2907	2669	4790	1128.41	4189	6028	5408	1128.41	3231	3210	4586	1128.41	10227	5642	15372	1128.41	10725	17083	9336	1128.41	4056	5345	3991	1128.41
	1131.53	4499	4548	4526	1131.53	16187	21212	21156	1131.53	6048	6877	6101	1131.53	10416	12239	14315	1131.53	7290	15467	8527	1131.53	8304	7597	10380	1131.53	3581	3243	5481	1131.53	5059	7842	6565	1131.53	4065	3913	5999	1131.53	14643	7693	20274	1131.53	10336	16008	8606	1131.53	5542	7287	5729	1131.53
	1134.64	4490	4483	4395	1134.64	16477	22499	22053	1134.64	6211	7236	6171	1134.64	10368	12239	14141	1134.64	7848	16807	9062	1134.64	9639	8714	11728	1134.64	3423	3176	5458	1134.64	5051	7955	6449	1134.64	3945	3923	5907	1134.64	13900	7398	21055	1134.64	7886	11699	6665	1134.64	5958	7641	6524	1134.64
	1137.75	4421	4433	4398	1137.75	14091	18255	18593	1137.75	6681	7712	6919	1137.75	9226	11640	13463	1137.75	8443	18340	9661	1137.75	11526	9824	13096	1137.75	4331	3744	6198	1137.75	4676	7336	6004	1137.75	3866	3940	5524	1137.75	9827	5233	14231	1137.75	5550	7934	4504	1137.75	7286	9160	7655	1137.75
	1140.86	3730	3760	3703	1140.86	10353	12573	13164	1140.86	6173	6991	6195	1140.86	7069	9930	10833	1140.86	7041	15090	8128	1140.86	10435	8676	11672	1140.86	4463	3741	6179	1140.86	4236	6194	5202	1140.86	3337	3340	4703	1140.86	5934	3311	8401	1140.86	4072	5859	3632	1140.86	6422	7974	7019	1140.86
	1143.96	3441	3530	3438	1143.96	9075	10971	11844	1143.96	5825	6473	5806	1143.96	6288	9194	10229	1143.96	6780	14436	7983	1143.96	9080	7676	9983	1143.96	4677	3934	6552	1143.96	4097	5851	4891	1143.96	3066	3196	4584	1143.96	4862	2828	6637	1143.96	3581	5113	3073	1143.96	6008	7705	6157	1143.96
	1147.06	3023	3095	3047	1147.06	8183	9199	10211	1147.06	5044	5718	5142	1147.06	5484	8299	8726	1147.06	5852	12043	6978	1147.06	7356	6285	8352	1147.06	4462	3857	6190	1147.06	3346	4808	4074	1147.06	2622	2542	3913	1147.06	3999	2289	5307	1147.06	3172	4344	2547	1147.06	5028	6421	5089	1147.06
	1150.15	3038	3008	2966	1150.15	8213	9433	10417	1150.15	5214	5533	4958	1150.15	5415	7838	8950	1150.15	5700	11301	6732	1150.15	6463	5515	7533	1150.15	5590	4463	7415	1150.15	3455	4398	3823	1150.15	2493	2553	3715	1150.15	3817	2265	5299	1150.15	2651	3598	2295	1150.15	4732	6030	4667	1150.15
	1153.24	2689	2705	2648	1153.24	7521	8458	9338	1153.24	4482	4820	4382	1153.24	4729	7200	7834	1153.24	4654	8920	5697	1153.24	5004	4481	6121	1153.24	5922	4700	7540	1153.24	2820	3565	3180	1153.24	2164	2167	3081	1153.24	3514	2014	4781	1153.24	2344	2603	1847	1153.24	3824	5092	3909	1153.24
	1156.33	2576	2636	2606	1156.33	7010	7487	8881	1156.33	4463	4810	4366	1156.33	4642	6756	7662	1156.33	4359	7537	5092	1156.33	4114	3696	5221	1156.33	5938	4558	7410	1156.33	2900	3413	3193	1156.33	1922	2016	2761	1156.33	2772	1646	3497	1156.33	1976	2442	1580	1156.33	3648	4619	3531	1156.33
	1159.42	2257	2289	2258	1159.42	5842	5871	7056	1159.42	3911	4059	3719	1159.42	3711	5780	6526	1159.42	3599	5792	4359	1159.42	3256	3149	4305	1159.42	4611	3804	6492	1159.42	2506	2763	2527	1159.42	1673	1692	2543	1159.42	1912	1344	2275	1159.42	1845	2086	1435	1159.42	3024	3987	2994	1159.42
	1162.5	2251	2250	2164	1162.5	5906	5781	7129	1162.5	4093	4004	3872	1162.5	3772	6046	6529	1162.5	3555	5474	4052	1162.5	2663	2729	3933	1162.5	3713	3398	5585	1162.5	2203	2559	2275	1162.5	1571	1571	2325	1162.5	1590	1071	1765	1162.5	1871	2048	1391	1162.5	2933	3878	2665	1162.5
	1165.58	2042	2080	1958	1165.58	5382	5075	6333	1165.58	3715	3826	3452	1165.58	3406	5431	6016	1165.58	3064	4477	3847	1165.58	2318	2378	3373	1165.58	3276	2870	4865	1165.58	2205	2359	2262	1165.58	1485	1505	2039	1165.58	1423	1094	1582	1165.58	1834	1949	1370	1165.58	2604	3569	2338	1165.58
	1168.66	2139	2156	2075	1168.66	5337	5307	6640	1168.66	3833	3847	3708	1168.66	3394	5524	6208	1168.66	3155	4652	3942	1168.66	2299	2178	3478	1168.66	3057	2680	4820	1168.66	2364	2513	2495	1168.66	1511	1638	2234	1168.66	1328	908	1581	1168.66	1632	1930	1350	1168.66	2780	3604	2374	1168.66
	1171.73	1901	1936	1886	1171.73	5248	4579	6166	1171.73	3459	3503	3341	1171.73	3140	5072	5557	1171.73	2834	4103	3524	1171.73	2060	2188	3093	1171.73	2521	2380	4261	1171.73	2379	2374	2294	1171.73	1548	1568	1986	1171.73	1192	716	1211	1171.73	1687	1805	1308	1171.73	2512	3434	2175	1171.73
	1174.8	2083	2041	2045	1174.8	5408	5106	6367	1174.8	3770	3869	3669	1174.8	3374	5329	6115	1174.8	2834	4476	3782	1174.8	2083	2101	3242	1174.8	2518	2247	4157	1174.8	2220	2522	2342	1174.8	1530	1563	2114	1174.8	1341	996	1527	1174.8	1541	1789	1378	1174.8	2764	3458	2337	1174.8
	1177.86	1913	1913	1971	1177.86	4992	4487	6001	1177.86	3482	3496	3164	1177.86	3069	5040	5538	1177.86	2730	3907	3604	1177.86	2039	1955	2941	1177.86	2242	2264	4127	1177.86	2094	2150	2134	1177.86	1285	1397	1959	1177.86	1299	838	1287	1177.86	1654	1768	1245	1177.86	2501	3245	2205	1177.86
	1180.92	2048	2051	1977	1180.92	5433	5102	6518	1180.92	3709	3663	3424	1180.92	3333	5229	6008	1180.92	2724	4194	3549	1180.92	2020	1956	3018	1180.92	2240	2260	3966	1180.92	2178	2254	2256	1180.92	1389	1497	1905	1180.92	1806	980	1305	1180.92	1621	1895	1133	1180.92	2424	3170	2232	1180.92
	1183.98	1880	1885	1848	1183.98	5001	4485	6077	1183.98	3398	3246	3001	1183.98	3075	4877	5520	1183.98	2553	3565	3313	1183.98	1769	1888	2668	1183.98	2086	2221	3844	1183.98	2143	2238	1989	1183.98	1245	1439	2028	1183.98	1233	977	1339	1183.98	1565	1685	1192	1183.98	2324	3137	2085	1183.98
	1187.04	1997	1985	1947	1187.04	5403	4926	6324	1187.04	3538	3511	3498	1187.04	3256	5083	6029	1187.04	2720	3874	3453	1187.04	2073	2064	2906	1187.04	1934	2224	3859	1187.04	2250	2180	2112	1187.04	1428	1325	2000	1187.04	1265	1096	1302	1187.04	1549	1814	1176	1187.04	2404	3267	2101	1187.04
	1190.09	1939	1925	1858	1190.09	5003	4380	5914	1190.09	3265	3451	3066	1190.09	2940	4865	5373	1190.09	2620	3561	3285	1190.09	1850	1721	2731	1190.09	1932	2042	3791	1190.09	2012	2112	2048	1190.09	1147	1314	1936	1190.09	1162	949	999	1190.09	1474	1643	1207	1190.09	2292	3140	2026	1190.09
	1193.14	2023	2065	2007	1193.14	5309	4853	6123	1193.14	3636	3540	3215	1193.14	3181	5009	5753	1193.14	2696	3846	3344	1193.14	1843	2019	2914	1193.14	1880	2189	3830	1193.14	1829	1953	1868	1193.14	1294	1402	1894	1193.14	1090	825	1346	1193.14	1567	1607	1221	1193.14	2303	3314	2130	1193.14
	1196.19	1821	1810	1775	1196.19	4954	4292	5736	1196.19	3306	3409	3008	1196.19	2934	4750	5220	1196.19	2424	3353	3214	1196.19	1887	1793	2624	1196.19	1961	1956	3704	1196.19	2052	2036	1997	1196.19	1111	1283	1902	1196.19	1225	861	1047	1196.19	1246	1450	1099	1196.19	2333	2983	2007	1196.19
	1199.23	1946	2001	1975	1199.23	5190	4757	5991	1199.23	3564	3619	3262	1199.23	2919	5049	5876	1199.23	2621	3913	3325	1199.23	1837	1877	2885	1199.23	2012	1978	3672	1199.23	2042	2068	2130	1199.23	1522	1418	1956	1199.23	1043	806	1227	1199.23	1389	1450	1009	1199.23	2429	3278	2015	1199.23
	1202.27	1761	1755	1724	1202.27	4758	4309	5743	1202.27	3248	3265	3067	1202.27	2680	4750	5102	1202.27	2620	3491	3194	1202.27	1594	1581	2720	1202.27	2068	1948	3621	1202.27	1859	1904	1899	1202.27	1389	1370	1748	1202.27	1049	841	876	1202.27	1255	1443	1043	1202.27	2188	3107	1966	1202.27
	1205.31	2075	2028	1953	1205.31	5118	4684	6004	1205.31	3470	3495	3255	1205.31	2956	5163	5761	1205.31	2612	3575	3317	1205.31	1651	1851	2706	1205.31	2036	2083	3890	1205.31	1851	1904	1887	1205.31	1274	1249	1836	1205.31	1092	887	1101	1205.31	1325	1331	1069	1205.31	2295	3076	2024	1205.31
	1208.34	1847	1791	1723	1208.34	4819	4125	5530	1208.34	3208	3208	2957	1208.34	2967	4602	5101	1208.34	2415	3252	3068	1208.34	1575	1590	2595	1208.34	2149	2123	3837	1208.34	1933	1930	1907	1208.34	1275	1387	1693	1208.34	1028	625	936	1208.34	1311	1350	1073	1208.34	2177	2953	1812	1208.34
	1211.37	1827	1888	1849	1211.37	4951	4588	5948	1211.37	3307	3467	3184	1211.37	2844	5055	5701	1211.37	2528	3494	3148	1211.37	1651	1567	2632	1211.37	2079	2064	3757	1211.37	1784	1867	1926	1211.37	1202	1343	1845	1211.37	1117	765	891	1211.37	1329	1392	1018	1211.37	2250	3030	1898	1211.37
	1214.39	1781	1732	1710	1214.39	4717	4179	5475	1214.39	3219	3155	2904	1214.39	2738	4697	5212	1214.39	2413	3203	3110	1214.39	1605	1519	2370	1214.39	1745	2011	3648	1214.39	1881	1932	1893	1214.39	1016	1197	1756	1214.39	913	740	946	1214.39	1191	1343	885	1214.39	2119	3048	1787	1214.39
	1217.42	1933	1979	1887	1217.42	5132	4626	5962	1217.42	3421	3461	3246	1217.42	3072	4900	5616	1217.42	2524	3598	3228	1217.42	1584	1590	2627	1217.42	1808	1928	3762	1217.42	1977	1952	2033	1217.42	1190	1191	1924	1217.42	1094	770	999	1217.42	1395	1501	943	1217.42	2203	3059	1881	1217.42
	1220.44	1831	1905	1763	1220.44	4668	4125	5452	1220.44	3148	3154	2906	1220.44	2772	4627	5070	1220.44	2520	3134	3145	1220.44	1747	1611	2187	1220.44	1632	1802	3529	1220.44	1973	1844	1785	1220.44	1036	1169	1569	1220.44	937	597	846	1220.44	1254	1221	999	1220.44	2038	2891	1823	1220.44
	1223.45	1859	1935	1814	1223.45	5182	4498	5780	1223.45	3447	3515	3098	1223.45	2974	4932	5690	1223.45	2411	3404	3392	1223.45	1491	1792	2654	1223.45	1763	1870	3586	1223.45	1885	1844	1753	1223.45	1170	1243	1787	1223.45	1036	795	817	1223.45	1271	1305	1038	1223.45	2229	3063	1796	1223.45
	1226.47	1773	1723	1722	1226.47	4611	4109	5597	1226.47	3193	3130	2844	1226.47	2737	4658	5190	1226.47	2392	2983	2944	1226.47	1539	1573	2448	1226.47	1738	1953	3517	1226.47	1640	1774	1696	1226.47	1007	1170	1501	1226.47	885	663	818	1226.47	1238	1331	932	1226.47	2043	2955	1764	1226.47
	1229.48	1902	1903	1855	1229.48	5053	4581	5770	1229.48	3394	3454	3100	1229.48	2925	4807	5504	1229.48	2470	3290	3224	1229.48	1589	1670	2720	1229.48	1678	1894	3679	1229.48	1871	1889	1863	1229.48	1084	1182	1684	1229.48	919	733	867	1229.48	1278	1406	1022	1229.48	2238	3027	1946	1229.48
	1232.49	1798	1760	1690	1232.49	4772	4015	5353	1232.49	3306	3123	2780	1232.49	2788	4648	5248	1232.49	2364	2973	2856	1232.49	1625	1536	2465	1232.49	1655	1672	3468	1232.49	1675	1689	1810	1232.49	1188	1281	1520	1232.49	912	783	974	1232.49	1187	1323	978	1232.49	2033	3030	1733	1232.49
	1235.49	1915	1953	1876	1235.49	4923	4510	5823	1235.49	3400	3519	2947	1235.49	2856	4846	5568	1235.49	2427	3401	3185	1235.49	1629	1578	2547	1235.49	1763	1819	3645	1235.49	1886	1943	2013	1235.49	1316	1602	1702	1235.49	847	707	1063	1235.49	1349	1389	1035	1235.49	2179	3006	1830	1235.49
	1238.49	1767	1695	1715	1238.49	4635	4024	5277	1238.49	3219	3274	2808	1238.49	2797	4675	5001	1238.49	2185	3008	2916	1238.49	1746	1599	2295	1238.49	1641	1792	3404	1238.49	1818	1724	1782	1238.49	1203	1281	1649	1238.49	975	678	938	1238.49	1303	1286	903	1238.49	2069	2879	1699	1238.49
	1241.49	1892	1948	1940	1241.49	4994	4642	5870	1241.49	3359	3371	2972	1241.49	2854	4923	5468	1241.49	2316	3286	3137	1241.49	1735	1690	2548	1241.49	1825	1814	3577	1241.49	1844	1944	1824	1241.49	1365	1356	1789	1241.49	1085	733	1156	1241.49	1265	1346	980	1241.49	2205	3037	1889	1241.49
	1244.49	1757	1765	1681	1244.49	4694	4089	5357	1244.49	3103	3088	2837	1244.49	2570	4486	5064	1244.49	2124	2919	2757	1244.49	1522	1608	2377	1244.49	1592	1695	3581	1244.49	1750	1794	1782	1244.49	1145	1248	1564	1244.49	985	683	970	1244.49	1257	1313	879	1244.49	2095	2802	1772	1244.49
	1247.48	1949	1910	1848	1247.48	5019	4243	5703	1247.48	3360	3313	2935	1247.48	2833	4723	5224	1247.48	2311	3275	3016	1247.48	1534	1725	2498	1247.48	1698	1740	3527	1247.48	1755	1750	1852	1247.48	1161	1255	1709	1247.48	1109	770	941	1247.48	1306	1299	1015	1247.48	2109	2951	1874	1247.48
	1250.47	1714	1727	1718	1250.47	4614	3952	5271	1250.47	3261	3090	2661	1250.47	2644	4408	4917	1250.47	2142	2910	2597	1250.47	1546	1363	2282	1250.47	1615	1707	3446	1250.47	1800	1798	1734	1250.47	1295	1307	1599	1250.47	1022	651	957	1250.47	1402	1271	898	1250.47	2201	2857	1736	1250.47
	1253.45	1895	1899	1841	1253.45	4930	4520	5898	1253.45	3283	3064	2987	1253.45	2711	4694	5422	1253.45	2262	3256	2947	1253.45	1541	1595	2630	1253.45	1622	1775	3616	1253.45	1916	1828	1832	1253.45	1178	1315	1631	1253.45	1010	643	949	1253.45	1219	1203	826	1253.45	2054	3007	1875	1253.45
	1256.44	1747	1769	1750	1256.44	4476	3835	5169	1256.44	3053	3026	2769	1256.44	2628	4398	5068	1256.44	2117	2983	3021	1256.44	1422	1397	2252	1256.44	1502	1624	3451	1256.44	1671	1852	1640	1256.44	1102	1256	1562	1256.44	859	734	880	1256.44	1205	1252	848	1256.44	2007	2797	1486	1256.44
	1259.42	1812	1881	1788	1259.42	4781	4305	5674	1259.42	3371	3220	2878	1259.42	2767	4635	5341	1259.42	2199	3115	3014	1259.42	1525	1647	2674	1259.42	1473	1690	3406	1259.42	1813	1656	1641	1259.42	1278	1312	1669	1259.42	945	770	920	1259.42	1161	1210	934	1259.42	2133	2904	1797	1259.42
	1262.39	1725	1731	1777	1262.39	4587	3966	5222	1262.39	3199	3001	2765	1262.39	2503	4445	4811	1262.39	2002	2794	2792	1262.39	1436	1409	2184	1262.39	1580	1571	3213	1262.39	1654	1672	1572	1262.39	1142	1178	1657	1262.39	859	611	813	1262.39	1080	1199	910	1262.39	2038	2670	1628	1262.39
	1265.37	1861	1900	1826	1265.37	4957	4311	5367	1265.37	3350	3169	3093	1265.37	2776	4747	5361	1265.37	2159	3004	2874	1265.37	1644	1518	2683	1265.37	1394	1594	3380	1265.37	1797	1716	1748	1265.37	1091	1238	1602	1265.37	931	629	939	1265.37	1067	1151	837	1265.37	1955	2787	1800	1265.37
	1268.34	1757	1759	1622	1268.34	4528	3900	5049	1268.34	3169	2820	2651	1268.34	2466	4300	4792	1268.34	2007	2841	2562	1268.34	1438	1598	2272	1268.34	1579	1495	3248	1268.34	1540	1503	1671	1268.34	1136	1138	1523	1268.34	1011	623	774	1268.34	1182	1137	823	1268.34	2056	2738	1809	1268.34
	1271.3	1838	1874	1776	1271.3	4793	4222	5634	1271.3	3387	3048	2729	1271.3	2579	4589	5221	1271.3	2170	2921	2806	1271.3	1495	1462	2524	1271.3	1433	1749	3299	1271.3	1630	1680	1755	1271.3	1009	1129	1557	1271.3	942	732	652	1271.3	1234	1127	845	1271.3	2065	2887	1713	1271.3
	1274.27	1679	1793	1710	1274.27	4625	3858	5124	1274.27	2950	2960	2629	1274.27	2423	4330	4851	1274.27	2022	2635	2477	1274.27	1553	1641	2340	1274.27	1638	1500	3144	1274.27	1611	1568	1478	1274.27	1313	1276	1462	1274.27	858	657	712	1274.27	1106	1171	800	1274.27	2014	2645	1635	1274.27
	1277.23	1948	1926	1829	1277.23	4850	4241	5648	1277.23	3221	3143	2834	1277.23	2410	4634	5106	1277.23	2213	3108	2776	1277.23	1540	1573	2572	1277.23	1547	1547	3247	1277.23	1707	1619	1640	1277.23	1191	1340	1293	1277.23	918	642	694	1277.23	1133	1362	828	1277.23	2080	2799	1661	1277.23
	1280.19	1640	1692	1614	1280.19	4607	3842	5234	1280.19	3065	2891	2786	1280.19	2457	4386	4782	1280.19	1794	2532	2739	1280.19	1352	1603	2330	1280.19	1523	1548	3077	1280.19	1649	1512	1516	1280.19	1285	1256	1319	1280.19	886	737	715	1280.19	1051	1094	914	1280.19	1874	2697	1437	1280.19
	1283.14	1850	1862	1781	1283.14	4928	4223	5466	1283.14	3210	3184	2790	1283.14	2448	4516	5356	1283.14	2001	3129	2667	1283.14	1428	1481	2429	1283.14	1355	1609	3209	1283.14	1752	1702	1803	1283.14	1168	1301	1323	1283.14	886	718	940	1283.14	1189	1305	653	1283.14	2107	2868	1593	1283.14
	1286.1	1723	1714	1665	1286.1	4489	3783	5208	1286.1	2942	2900	2574	1286.1	2294	4469	4765	1286.1	2145	2618	2696	1286.1	1301	1432	2312	1286.1	1318	1477	3238	1286.1	1635	1492	1578	1286.1	983	1111	1434	1286.1	871	687	803	1286.1	1044	986	810	1286.1	1850	2737	1627	1286.1
	1289.05	1907	1847	1823	1289.05	4982	4453	5607	1289.05	3064	3188	2710	1289.05	2593	4539	5190	1289.05	2103	2985	2687	1289.05	1589	1626	2440	1289.05	1376	1749	3263	1289.05	1638	1748	1537	1289.05	1159	1381	1365	1289.05	1021	767	1057	1289.05	1208	1259	773	1289.05	2061	2995	1618	1289.05
	1291.99	1708	1722	1635	1291.99	4452	3979	5420	1291.99	2913	2809	2560	1291.99	2440	4296	4724	1291.99	1843	2683	2615	1291.99	1388	1411	2292	1291.99	1369	1455	3115	1291.99	1447	1538	1428	1291.99	1062	1124	1241	1291.99	908	656	941	1291.99	1118	1204	840	1291.99	1948	2735	1510	1291.99
	1294.93	1871	1841	1774	1294.93	4861	4344	5584	1294.93	3270	2930	2680	1294.93	2502	4752	5137	1294.93	1961	2944	2841	1294.93	1552	1641	2473	1294.93	1398	1547	3319	1294.93	1690	1604	1635	1294.93	1211	1160	1461	1294.93	1036	750	937	1294.93	1210	1207	937	1294.93	1976	2966	1686	1294.93
	1297.88	1687	1690	1617	1297.88	4364	3821	5223	1297.88	3037	2963	2620	1297.88	2289	4225	4648	1297.88	1994	2685	2697	1297.88	1408	1402	2210	1297.88	1585	1459	3287	1297.88	1433	1504	1406	1297.88	1087	982	1254	1297.88	979	852	1000	1297.88	1135	1110	831	1297.88	1838	2680	1554	1297.88
	1300.81	1763	1779	1725	1300.81	4779	4330	5453	1300.81	3112	2989	2552	1300.81	2411	4590	5054	1300.81	2067	2996	2821	1300.81	1397	1444	2292	1300.81	1285	1402	3220	1300.81	1565	1656	1612	1300.81	1207	1202	1516	1300.81	929	521	721	1300.81	1132	1351	892	1300.81	1911	2714	1518	1300.81
	1303.75	1661	1663	1595	1303.75	4420	3783	5082	1303.75	2832	2844	2304	1303.75	2229	4185	4453	1303.75	1927	2554	2537	1303.75	1247	1339	2155	1303.75	1276	1303	3034	1303.75	1481	1597	1614	1303.75	891	1042	1405	1303.75	657	443	782	1303.75	1024	1029	725	1303.75	1810	2637	1464	1303.75
	1306.68	1841	1888	1800	1306.68	4664	4082	5400	1306.68	3125	2978	2456	1306.68	2343	4485	4832	1306.68	2062	2882	2795	1306.68	1367	1514	2513	1306.68	1402	1607	3107	1306.68	1514	1595	1480	1306.68	1155	1227	1438	1306.68	733	711	694	1306.68	1228	1081	729	1306.68	1849	2830	1553	1306.68
	1309.61	1658	1628	1618	1309.61	4370	3660	4924	1309.61	2820	2744	2453	1309.61	2405	4152	4414	1309.61	1806	2529	2450	1309.61	1388	1490	2247	1309.61	1184	1345	2935	1309.61	1315	1371	1385	1309.61	913	1152	1250	1309.61	808	508	614	1309.61	967	1066	701	1309.61	1924	2572	1504	1309.61
	1312.53	1804	1844	1784	1312.53	4735	4075	5323	1312.53	3149	2958	2592	1312.53	2498	4330	4920	1312.53	2004	2858	2709	1312.53	1405	1440	2344	1312.53	1267	1379	3098	1312.53	1433	1495	1352	1312.53	1050	1205	1332	1312.53	794	597	712	1312.53	1179	1071	822	1312.53	2055	2712	1485	1312.53
	1315.46	1688	1640	1653	1315.46	4478	3588	4898	1315.46	2904	2679	2416	1315.46	2095	3984	4384	1315.46	1858	2532	2490	1315.46	1286	1200	2153	1315.46	1271	1487	2992	1315.46	1570	1609	1492	1315.46	914	979	1385	1315.46	734	562	706	1315.46	961	1123	769	1315.46	1694	2509	1444	1315.46
	1318.38	1657	1746	1677	1318.38	4656	3945	5323	1318.38	2933	2956	2532	1318.38	2447	4374	4826	1318.38	1810	2756	2589	1318.38	1510	1518	2338	1318.38	1288	1274	3048	1318.38	1489	1273	1503	1318.38	1114	1208	1310	1318.38	855	397	708	1318.38	1176	951	926	1318.38	1927	2598	1536	1318.38
	1321.29	1595	1643	1547	1321.29	4396	3652	4896	1321.29	2937	2773	2511	1321.29	2345	4077	4356	1321.29	1757	2541	2397	1321.29	1203	1373	2198	1321.29	1187	1313	2961	1321.29	1476	1503	1424	1321.29	957	1050	1401	1321.29	811	545	701	1321.29	895	1066	781	1321.29	1638	2493	1509	1321.29
	1324.21	1716	1759	1714	1324.21	4704	4032	5385	1324.21	2943	2897	2651	1324.21	2295	4396	4753	1324.21	1924	2814	2571	1324.21	1320	1283	2335	1324.21	1312	1266	3050	1324.21	1470	1521	1502	1324.21	997	1072	1368	1324.21	908	669	815	1324.21	985	928	875	1324.21	1765	2636	1560	1324.21
	1327.12	1634	1578	1627	1327.12	4186	3547	4851	1327.12	2682	2624	2319	1327.12	2164	3972	4296	1327.12	1940	2564	2622	1327.12	1267	1437	2080	1327.12	1294	1237	2860	1327.12	1555	1543	1445	1327.12	964	1025	1269	1327.12	785	394	617	1327.12	849	846	688	1327.12	1801	2541	1499	1327.12
	1330.03	1748	1727	1713	1330.03	4476	4059	4985	1330.03	2860	2931	2436	1330.03	2253	4103	4812	1330.03	2136	2804	2808	1330.03	1499	1376	2178	1330.03	1245	1497	3072	1330.03	1389	1363	1432	1330.03	877	1130	1413	1330.03	764	505	501	1330.03	1038	994	867	1330.03	1813	2630	1545	1330.03
	1332.93	1599	1630	1564	1332.93	4277	3671	4731	1332.93	2834	2651	2283	1332.93	2146	4007	4252	1332.93	1883	2561	2555	1332.93	1245	1228	2053	1332.93	1089	1168	2812	1332.93	1447	1155	1303	1332.93	907	1040	1163	1332.93	777	579	689	1332.93	892	914	585	1332.93	1710	2396	1361	1332.93
	1335.84	1656	1725	1637	1335.84	4369	3935	5211	1335.84	2717	2821	2414	1335.84	2379	4205	4723	1335.84	1822	2890	2726	1335.84	1407	1402	2164	1335.84	1106	1370	2949	1335.84	1387	1405	1459	1335.84	1022	1147	1126	1335.84	742	413	462	1335.84	1171	979	690	1335.84	1793	2561	1405	1335.84
	1338.74	1492	1534	1499	1338.74	4191	3504	4714	1338.74	2570	2690	2279	1338.74	2117	3924	4229	1338.74	1707	2508	2306	1338.74	1167	1402	2177	1338.74	1059	1267	2820	1338.74	1360	1337	1384	1338.74	1002	1036	1309	1338.74	619	558	586	1338.74	965	979	662	1338.74	1610	2307	1433	1338.74
	1341.63	1616	1752	1596	1341.63	4317	3639	5106	1341.63	2737	2713	2458	1341.63	2152	4001	4724	1341.63	1804	2580	2531	1341.63	1247	1414	2537	1341.63	1152	1137	2788	1341.63	1303	1298	1326	1341.63	833	914	1210	1341.63	694	656	705	1341.63	1038	1007	648	1341.63	1766	2506	1574	1341.63
	1344.53	1526	1525	1443	1344.53	4180	3477	4701	1344.53	2620	2569	2215	1344.53	2018	3754	4156	1344.53	1644	2347	2308	1344.53	1118	1164	2160	1344.53	933	1123	2724	1344.53	1301	1261	1268	1344.53	987	964	1373	1344.53	612	447	630	1344.53	893	888	663	1344.53	1842	2352	1282	1344.53
	1347.42	1727	1711	1586	1347.42	4374	3834	4922	1347.42	2620	2646	2370	1347.42	2056	3934	4576	1347.42	1781	2543	2381	1347.42	1266	1405	2267	1347.42	1069	1237	2716	1347.42	1443	1419	1406	1347.42	919	936	987	1347.42	695	441	646	1347.42	887	944	710	1347.42	1604	2456	1370	1347.42
	1350.31	1493	1514	1498	1350.31	4123	3470	4634	1350.31	2486	2446	2232	1350.31	2206	3803	4126	1350.31	1681	2356	2261	1350.31	1065	1181	1963	1350.31	1045	1148	2759	1350.31	1310	1131	1266	1350.31	808	810	1245	1350.31	804	330	533	1350.31	875	849	536	1350.31	1746	2347	1289	1350.31
	1353.19	1582	1596	1577	1353.19	4355	3703	4737	1353.19	2451	2548	2297	1353.19	2137	3960	4654	1353.19	1646	2433	2341	1353.19	1230	1239	2130	1353.19	1094	1121	2803	1353.19	1408	1297	1408	1353.19	788	880	1110	1353.19	570	488	529	1353.19	834	1010	635	1353.19	1624	2483	1249	1353.19
	1356.08	1535	1489	1455	1356.08	3938	3321	4508	1356.08	2486	2446	2152	1356.08	2060	3638	4004	1356.08	1712	2112	2298	1356.08	982	1272	1978	1356.08	824	1130	2491	1356.08	1145	1031	1143	1356.08	869	823	1172	1356.08	487	429	542	1356.08	1004	1017	615	1356.08	1639	2328	1239	1356.08
	1358.96	1606	1613	1567	1358.96	4240	3757	4706	1358.96	2492	2634	2042	1358.96	2044	3932	4357	1358.96	1604	2426	2377	1358.96	1088	1279	2041	1358.96	1029	1307	2741	1358.96	1307	1131	1292	1358.96	857	1031	1037	1358.96	659	453	436	1358.96	931	911	554	1358.96	1668	2324	1140	1358.96
	1361.83	1486	1532	1481	1361.83	3833	3412	4344	1361.83	2457	2292	1987	1361.83	1924	3757	4012	1361.83	1569	2142	2266	1361.83	1073	1039	1974	1361.83	882	1146	2416	1361.83	1126	1131	1041	1361.83	665	867	1003	1361.83	613	405	492	1361.83	750	883	704	1361.83	1603	2000	1231	1361.83
	1364.71	1556	1578	1501	1364.71	4194	3616	4784	1364.71	2545	2445	2212	1364.71	2040	3878	4312	1364.71	1703	2329	2221	1364.71	1014	1203	1890	1364.71	983	1187	2566	1364.71	1292	1279	1289	1364.71	937	1065	1217	1364.71	727	375	493	1364.71	986	897	665	1364.71	1523	2177	1275	1364.71
	1367.58	1428	1455	1389	1367.58	3975	3263	4410	1367.58	2466	2204	1926	1367.58	2018	3544	3864	1367.58	1437	2070	2098	1367.58	1200	998	2020	1367.58	907	1114	2546	1367.58	1177	1143	1133	1367.58	908	869	1004	1367.58	585	403	587	1367.58	871	792	577	1367.58	1436	2174	1178	1367.58
	1370.45	1596	1540	1475	1370.45	4125	3619	4585	1370.45	2432	2257	2087	1370.45	2093	3684	4364	1370.45	1549	2161	2079	1370.45	1143	1181	2000	1370.45	929	999	2615	1370.45	1289	1021	969	1370.45	758	817	1221	1370.45	622	401	488	1370.45	749	709	701	1370.45	1583	2288	1375	1370.45
	1373.32	1430	1434	1414	1373.32	3939	3194	4271	1373.32	2305	2384	2044	1373.32	1763	3604	3998	1373.32	1512	2057	2150	1373.32	1127	1153	1978	1373.32	738	1053	2382	1373.32	1175	1051	1153	1373.32	742	853	1041	1373.32	570	530	388	1373.32	922	794	563	1373.32	1544	2117	1157	1373.32
	1376.18	1473	1524	1476	1376.18	4183	3608	4524	1376.18	2426	2440	2254	1376.18	2025	3809	4261	1376.18	1542	2288	2181	1376.18	1161	1221	2035	1376.18	1017	1019	2520	1376.18	1372	1142	1153	1376.18	825	933	997	1376.18	674	434	385	1376.18	783	789	664	1376.18	1466	2253	1350	1376.18
	1379.04	1460	1500	1425	1379.04	3853	3205	4363	1379.04	2249	2333	2037	1379.04	1828	3649	3940	1379.04	1441	2097	2054	1379.04	1104	1135	2031	1379.04	727	1206	2324	1379.04	1299	1130	1137	1379.04	709	1030	985	1379.04	567	414	414	1379.04	865	946	578	1379.04	1502	2074	1086	1379.04
	1381.9	1558	1558	1480	1381.9	4115	3474	4493	1381.9	2591	2460	2039	1381.9	2016	3788	4212	1381.9	1550	2204	2168	1381.9	995	1207	2067	1381.9	914	1068	2345	1381.9	1214	1138	1110	1381.9	891	1033	1255	1381.9	574	474	482	1381.9	849	896	630	1381.9	1604	2193	1459	1381.9
	1384.75	1428	1441	1368	1384.75	3878	3131	4107	1384.75	2281	2230	2030	1384.75	1789	3439	3705	1384.75	1358	1978	1934	1384.75	1050	1213	1715	1384.75	842	1086	2390	1384.75	1229	1021	1073	1384.75	785	782	941	1384.75	436	469	393	1384.75	782	906	614	1384.75	1603	2187	1153	1384.75
	1387.61	1637	1617	1473	1387.61	4033	3455	4585	1387.61	2407	2420	2071	1387.61	2045	3727	4288	1387.61	1463	2157	2120	1387.61	998	1043	2016	1387.61	904	1111	2520	1387.61	1339	1275	1123	1387.61	823	901	1118	1387.61	707	616	500	1387.61	904	867	617	1387.61	1696	2249	1410	1387.61
	1390.46	1463	1458	1407	1390.46	3885	3145	4116	1390.46	2488	2356	1843	1390.46	1785	3586	3690	1390.46	1428	1984	1957	1390.46	1105	1205	1853	1390.46	790	926	2503	1390.46	1165	1061	987	1390.46	711	779	1069	1390.46	627	433	346	1390.46	919	831	488	1390.46	1591	2027	1127	1390.46
	1393.3	1591	1593	1502	1393.3	3958	3523	4599	1393.3	2430	2407	2061	1393.3	2148	3742	4081	1393.3	1521	1889	1977	1393.3	1179	1154	1977	1393.3	821	1065	2545	1393.3	1091	992	1139	1393.3	842	984	1150	1393.3	729	512	536	1393.3	899	1020	543	1393.3	1497	2260	1260	1393.3
	1396.15	1412	1417	1326	1396.15	3961	3077	4114	1396.15	2290	2167	1990	1396.15	1764	3471	3829	1396.15	1239	1935	1929	1396.15	982	1166	1733	1396.15	836	1071	2482	1396.15	1357	1044	1101	1396.15	826	849	994	1396.15	635	393	501	1396.15	749	731	576	1396.15	1499	2049	1102	1396.15
	1398.99	1481	1537	1397	1398.99	3951	3606	4657	1398.99	2406	2340	1944	1398.99	1985	3678	4394	1398.99	1484	2152	2111	1398.99	1024	1174	1907	1398.99	880	1083	2539	1398.99	1014	1054	1078	1398.99	755	832	1078	1398.99	780	499	507	1398.99	972	1119	584	1398.99	1498	2178	1318	1398.99
	1401.83	1420	1421	1364	1401.83	3842	3414	4286	1401.83	2258	2192	1887	1401.83	1945	3413	3921	1401.83	1345	2063	2005	1401.83	1064	1038	1875	1401.83	852	1058	2463	1401.83	1230	1093	1089	1401.83	753	870	961	1401.83	749	581	681	1401.83	773	830	550	1401.83	1520	2026	1157	1401.83
	1404.67	1477	1501	1388	1404.67	4122	3430	4463	1404.67	2508	2400	2055	1404.67	1934	3644	4049	1404.67	1472	2180	2202	1404.67	1177	1122	2038	1404.67	937	1109	2502	1404.67	1186	1173	1166	1404.67	781	1057	1133	1404.67	670	482	500	1404.67	857	889	687	1404.67	1619	2189	1107	1404.67
	1407.5	1391	1431	1353	1407.5	3828	3189	4218	1407.5	2245	2157	1898	1407.5	1780	3439	3781	1407.5	1326	2118	1931	1407.5	1045	996	1941	1407.5	942	1105	2374	1407.5	1261	963	1077	1407.5	721	725	984	1407.5	558	452	607	1407.5	841	936	530	1407.5	1479	1971	1121	1407.5
	1410.33	1453	1467	1405	1410.33	3977	3418	4608	1410.33	2352	2510	2128	1410.33	1920	3637	4162	1410.33	1326	2119	2105	1410.33	1135	848	1838	1410.33	919	1047	2529	1410.33	1338	1232	1193	1410.33	803	930	976	1410.33	762	373	347	1410.33	970	885	652	1410.33	1562	2205	1184	1410.33
	1413.16	1392	1352	1337	1413.16	3741	3209	4061	1413.16	2221	2277	1919	1413.16	1822	3509	3749	1413.16	1432	1896	2045	1413.16	896	1192	1705	1413.16	935	1038	2470	1413.16	1185	945	1068	1413.16	850	977	1065	1413.16	808	498	601	1413.16	951	718	541	1413.16	1465	2221	1127	1413.16
	1415.98	1409	1410	1433	1415.98	3868	3580	4487	1415.98	2207	2300	2117	1415.98	1934	3563	4087	1415.98	1482	2137	2141	1415.98	1221	1012	1947	1415.98	933	1112	2546	1415.98	1256	1186	1317	1415.98	838	947	1061	1415.98	678	525	501	1415.98	986	924	661	1415.98	1627	2053	1081	1415.98
	1418.81	1317	1362	1279	1418.81	3711	3292	4230	1418.81	2260	2332	1926	1418.81	1848	3435	3722	1418.81	1395	1904	1900	1418.81	1061	1049	1781	1418.81	850	974	2383	1418.81	1065	851	949	1418.81	842	926	879	1418.81	685	404	345	1418.81	799	781	614	1418.81	1414	2143	1182	1418.81
	1421.63	1524	1499	1460	1421.63	3932	3563	4445	1421.63	2329	2315	1951	1421.63	1944	3614	4045	1421.63	1417	2236	2078	1421.63	1227	1201	2010	1421.63	904	1078	2605	1421.63	1349	1234	1174	1421.63	670	849	1080	1421.63	732	404	486	1421.63	742	883	555	1421.63	1269	2138	1174	1421.63
	1424.45	1357	1348	1342	1424.45	3701	3103	4072	1424.45	2148	2268	1872	1424.45	1767	3373	3673	1424.45	1128	1930	1882	1424.45	1037	1039	1785	1424.45	903	1071	2231	1424.45	1180	1051	1057	1424.45	846	925	995	1424.45	668	375	514	1424.45	936	750	696	1424.45	1425	2158	1084	1424.45
	1427.26	1551	1544	1494	1427.26	3967	3587	4342	1427.26	2414	2390	1994	1427.26	1896	3485	4094	1427.26	1487	2172	1982	1427.26	1057	1193	1843	1427.26	894	1156	2404	1427.26	1258	1238	1088	1427.26	725	791	1123	1427.26	680	477	481	1427.26	913	748	595	1427.26	1477	2053	1281	1427.26
	1430.08	1278	1333	1303	1430.08	3708	3252	4137	1430.08	2163	2065	1943	1430.08	1712	3246	3618	1430.08	1289	1898	1969	1430.08	1207	1028	1711	1430.08	835	793	2332	1430.08	1184	1037	1206	1430.08	799	882	1105	1430.08	799	441	534	1430.08	843	848	567	1430.08	1233	2062	1190	1430.08
	1432.89	1478	1475	1419	1432.89	3950	3557	4384	1432.89	2521	2412	1815	1432.89	1863	3790	3849	1432.89	1573	2156	2052	1432.89	1278	998	1935	1432.89	891	1067	2491	1432.89	1162	1206	1058	1432.89	673	736	1070	1432.89	545	384	606	1432.89	974	795	444	1432.89	1440	2058	1107	1432.89
	1435.69	1363	1359	1326	1435.69	3787	3041	4018	1435.69	2285	2107	1966	1435.69	1668	3409	3594	1435.69	1594	1907	2207	1435.69	1047	902	1759	1435.69	763	913	2366	1435.69	1146	1035	1111	1435.69	736	1046	1036	1435.69	617	396	456	1435.69	801	825	598	1435.69	1302	2000	1032	1435.69
	1438.5	1501	1494	1405	1438.5	4023	3493	4335	1438.5	2473	2577	1963	1438.5	1902	3470	4054	1438.5	1672	2312	2161	1438.5	1257	1142	1935	1438.5	1082	1045	2518	1438.5	1263	1386	1141	1438.5	917	863	1105	1438.5	708	518	801	1438.5	916	860	660	1438.5	1511	1884	1224	1438.5
	1441.3	1285	1305	1281	1441.3	3881	3214	3953	1441.3	2233	2229	2016	1441.3	1812	3470	3763	1441.3	1410	1981	2021	1441.3	1171	1077	1837	1441.3	1012	1132	2376	1441.3	1145	1141	1053	1441.3	871	891	1025	1441.3	643	491	514	1441.3	909	892	561	1441.3	1389	2114	1038	1441.3
	1444.1	1554	1489	1396	1444.1	3968	3545	4381	1444.1	2362	2363	2186	1444.1	1923	3833	4036	1444.1	1562	2284	2155	1444.1	1298	1195	1891	1444.1	1005	1166	3080	1444.1	1061	1186	1104	1444.1	922	1003	1231	1444.1	683	422	704	1444.1	911	935	681	1444.1	1542	2137	1203	1444.1
	1446.9	1400	1388	1347	1446.9	3848	3165	4103	1446.9	2229	2247	1909	1446.9	1921	3481	3549	1446.9	1378	2088	2056	1446.9	1272	1129	1670	1446.9	937	1158	2558	1446.9	1259	1184	1176	1446.9	966	944	1112	1446.9	670	364	656	1446.9	863	853	580	1446.9	1503	2149	1150	1446.9
	1449.69	1473	1476	1447	1449.69	3962	3555	4420	1449.69	2454	2538	2197	1449.69	2152	3725	3975	1449.69	1421	2250	2057	1449.69	1287	1280	1934	1449.69	1081	1202	2600	1449.69	1240	1255	966	1449.69	936	1041	1212	1449.69	650	641	752	1449.69	1026	874	669	1449.69	1443	2036	1264	1449.69
	1452.48	1415	1376	1319	1452.48	3867	3101	4078	1452.48	2367	2341	1961	1452.48	1897	3457	3576	1452.48	1528	2236	2111	1452.48	1131	1112	1766	1452.48	1009	1046	2547	1452.48	1253	1156	1106	1452.48	777	898	1006	1452.48	659	616	626	1452.48	872	903	443	1452.48	1282	2144	1192	1452.48
	1455.28	1393	1427	1395	1455.28	3906	3480	4330	1455.28	2366	2409	2095	1455.28	1840	3632	3982	1455.28	1652	2422	2386	1455.28	1302	1150	2023	1455.28	1007	1148	2492	1455.28	1226	1313	1105	1455.28	789	882	1129	1455.28	878	395	525	1455.28	915	891	750	1455.28	1442	2068	1211	1455.28
	1458.06	1340	1330	1320	1458.06	3749	3166	3699	1458.06	2207	2318	2032	1458.06	1781	3430	3695	1458.06	1612	2281	2231	1458.06	1035	1189	1806	1458.06	925	1107	2368	1458.06	1089	1100	1039	1458.06	677	838	1078	1458.06	755	389	624	1458.06	778	809	538	1458.06	1301	1887	1230	1458.06
	1460.85	1412	1460	1350	1460.85	3840	3706	4118	1460.85	2269	2277	2074	1460.85	1858	3731	3978	1460.85	1784	2404	2412	1460.85	1260	1161	1873	1460.85	821	1164	2460	1460.85	1350	1201	1225	1460.85	888	1121	1145	1460.85	736	437	476	1460.85	865	942	659	1460.85	1497	2063	1223	1460.85
	1463.63	1376	1438	1326	1463.63	3724	2901	3951	1463.63	2164	2364	1910	1463.63	1808	3314	3509	1463.63	1559	2039	2005	1463.63	1107	1068	1652	1463.63	910	1023	2429	1463.63	1077	1075	1120	1463.63	813	942	1101	1463.63	681	299	653	1463.63	884	757	615	1463.63	1405	2012	1131	1463.63
	1466.41	1389	1367	1344	1466.41	3830	3197	4315	1466.41	2327	2193	2022	1466.41	1907	3457	3904	1466.41	1461	2148	2010	1466.41	1115	1173	1753	1466.41	853	1088	2474	1466.41	1226	1164	1172	1466.41	675	925	1036	1466.41	710	312	639	1466.41	789	826	598	1466.41	1464	1976	1068	1466.41
	1469.18	1355	1336	1311	1469.18	3477	3120	3799	1469.18	2133	2177	1890	1469.18	1785	3209	3664	1469.18	1212	1780	1961	1469.18	1080	1133	1642	1469.18	733	889	2215	1469.18	964	951	875	1469.18	749	1015	1053	1469.18	524	342	583	1469.18	927	1035	671	1469.18	1287	1893	1119	1469.18
	1471.96	1400	1401	1353	1471.96	3766	3309	4073	1471.96	2510	2132	1889	1471.96	1705	3541	3814	1471.96	1172	2122	1906	1471.96	1071	1110	1885	1471.96	942	1039	2436	1471.96	1011	1052	1027	1471.96	790	880	1184	1471.96	638	382	616	1471.96	741	783	475	1471.96	1445	1918	980	1471.96
	1474.73	1279	1309	1264	1474.73	3512	2935	3840	1474.73	2079	2037	1713	1474.73	1481	3021	3335	1474.73	1153	1876	1812	1474.73	1068	1057	1801	1474.73	798	1069	2140	1474.73	1044	1039	946	1474.73	804	834	1007	1474.73	652	330	475	1474.73	842	787	569	1474.73	1333	2035	921	1474.73
	1477.5	1482	1471	1315	1477.5	3707	3159	3985	1477.5	2176	2084	1744	1477.5	1791	3288	3679	1477.5	1198	1970	2006	1477.5	969	1041	1835	1477.5	709	954	2169	1477.5	1151	986	1124	1477.5	714	880	893	1477.5	686	474	402	1477.5	788	591	493	1477.5	1402	1944	1102	1477.5
	1480.27	1286	1246	1224	1480.27	3419	2909	3977	1480.27	2026	1914	1689	1480.27	1593	3006	3288	1480.27	1266	1615	1705	1480.27	938	994	1743	1480.27	745	944	1967	1480.27	973	856	948	1480.27	683	778	828	1480.27	560	471	383	1480.27	829	956	601	1480.27	1287	1783	828	1480.27
	1483.03	1338	1424	1346	1483.03	3685	3192	3917	1483.03	2234	2006	1960	1483.03	1661	3302	3628	1483.03	1197	1748	1749	1483.03	1000	1061	2008	1483.03	787	877	2106	1483.03	1071	970	1078	1483.03	622	809	794	1483.03	704	512	394	1483.03	803	829	430	1483.03	1302	1886	942	1483.03
	1485.8	1199	1189	1232	1485.8	3545	2827	3678	1485.8	1951	2040	1569	1485.8	1541	3045	3220	1485.8	1180	1511	1739	1485.8	930	957	1730	1485.8	800	958	1865	1485.8	915	888	767	1485.8	756	797	752	1485.8	596	489	441	1485.8	738	811	622	1485.8	1259	1859	1023	1485.8
	1488.56	1364	1324	1312	1488.56	3704	3063	3691	1488.56	2070	1946	1807	1488.56	1659	3155	3546	1488.56	1211	1787	1773	1488.56	905	1041	1726	1488.56	535	850	1996	1488.56	892	701	767	1488.56	699	872	843	1488.56	655	395	542	1488.56	716	947	745	1488.56	1509	1850	1142	1488.56
	1491.31	1221	1226	1185	1491.31	3423	2813	3662	1491.31	1895	2039	1637	1491.31	1741	3024	3207	1491.31	1056	1668	1809	1491.31	751	910	1622	1491.31	629	879	1979	1491.31	1106	920	924	1491.31	512	752	718	1491.31	472	216	308	1491.31	655	938	687	1491.31	1225	1748	888	1491.31
	1494.07	1336	1371	1363	1494.07	3614	3214	3862	1494.07	2147	1904	1769	1494.07	1462	3232	3601	1494.07	1196	1863	1715	1494.07	1061	1080	1845	1494.07	631	865	2186	1494.07	983	825	1024	1494.07	838	888	871	1494.07	636	398	461	1494.07	882	1095	662	1494.07	1398	1673	1047	1494.07
	1496.82	1209	1197	1165	1496.82	3447	2840	3767	1496.82	1900	1824	1523	1496.82	1667	2996	3276	1496.82	1094	1785	1671	1496.82	732	1038	1561	1496.82	667	918	1996	1496.82	1010	889	877	1496.82	412	615	804	1496.82	561	496	447	1496.82	1007	879	668	1496.82	1228	1785	793	1496.82
	1499.57	1377	1350	1348	1499.57	3643	3323	4005	1499.57	2058	1920	1882	1499.57	1601	3234	3659	1499.57	1189	2098	1798	1499.57	868	1086	1893	1499.57	676	880	2035	1499.57	1270	1021	1082	1499.57	647	866	715	1499.57	673	397	594	1499.57	1040	1386	632	1499.57	1158	1854	1070	1499.57
	1502.32	1272	1270	1187	1502.32	3480	3017	3830	1502.32	1840	1816	1710	1502.32	1705	3114	3392	1502.32	1167	1855	1809	1502.32	941	962	1608	1502.32	634	760	2001	1502.32	1059	849	854	1502.32	539	860	831	1502.32	839	306	777	1502.32	1136	1390	726	1502.32	1238	1911	904	1502.32
	1505.06	1397	1398	1348	1505.06	3886	3541	4069	1505.06	2057	1987	1759	1505.06	1699	3231	3742	1505.06	1284	1980	1806	1505.06	1007	1220	1880	1505.06	506	1149	2010	1505.06	1084	1104	1128	1505.06	732	773	688	1505.06	1056	488	887	1505.06	1630	2228	1314	1505.06	1378	1821	923	1505.06
	1507.81	1257	1242	1205	1507.81	3596	3184	3944	1507.81	1905	1835	1729	1507.81	1769	3204	3479	1507.81	1097	1842	1869	1507.81	1185	1068	1786	1507.81	566	835	1989	1507.81	1091	967	981	1507.81	824	857	882	1507.81	875	687	917	1507.81	2036	2810	1516	1507.81	1287	1794	886	1507.81
	1510.55	1422	1383	1351	1510.55	4121	4099	4537	1510.55	1955	2071	1698	1510.55	2027	3616	3983	1510.55	1399	2338	1890	1510.55	1036	1175	2079	1510.55	738	888	1985	1510.55	1144	1390	1151	1510.55	688	865	1040	1510.55	1478	935	1909	1510.55	3445	5186	2779	1510.55	1389	1921	1022	1510.55
	1513.28	1345	1313	1351	1513.28	4090	3718	4434	1513.28	1949	1896	1705	1513.28	1962	3412	3650	1513.28	1266	2240	1971	1513.28	1143	949	1925	1513.28	521	821	1934	1513.28	1167	1306	1232	1513.28	786	812	1069	1513.28	1679	774	1951	1513.28	4205	6809	3657	1513.28	1352	1816	1004	1513.28
	1516.02	1584	1609	1596	1516.02	4888	5479	5989	1516.02	2300	2096	1952	1516.02	2702	4215	4772	1516.02	1539	2966	2093	1516.02	1421	1415	2276	1516.02	679	781	2097	1516.02	1578	2047	1657	1516.02	1086	1039	1366	1516.02	3037	1589	4097	1516.02	7027	11139	5940	1516.02	1352	2065	1056	1516.02
	1518.75	1579	1572	1546	1518.75	5277	5794	6407	1518.75	2035	2043	1723	1518.75	2791	4197	4560	1518.75	1424	3088	2209	1518.75	1353	1405	2165	1518.75	699	754	1865	1518.75	1568	2127	1867	1518.75	1092	1094	1332	1518.75	3792	1884	5149	1518.75	8213	13352	7100	1518.75	1316	1995	1114	1518.75
	1521.48	2150	2131	2090	1521.48	7447	9213	9780	1521.48	2358	2353	2038	1521.48	4593	5615	6706	1521.48	2266	4672	2654	1521.48	1834	1641	2837	1521.48	652	829	1985	1521.48	2054	3214	2406	1521.48	1717	1706	2225	1521.48	7254	3718	10225	1521.48	8543	13300	7144	1521.48	1694	2204	1344	1521.48
	1524.21	2238	2241	2263	1524.21	8430	10613	10805	1524.21	2382	2425	2063	1524.21	5110	6001	7158	1524.21	2169	5036	2957	1524.21	2049	1951	2945	1524.21	672	783	1937	1524.21	2328	3532	2810	1524.21	1987	1841	2339	1524.21	8833	4406	12542	1524.21	6378	9844	5382	1524.21	1666	2279	1531	1524.21
	1526.94	3020	3069	2941	1526.94	11672	16036	15912	1526.94	2946	3117	2717	1526.94	7568	7959	10015	1526.94	3400	8511	4350	1526.94	3214	2938	4529	1526.94	750	897	2175	1526.94	3005	5235	3852	1526.94	2655	2448	3698	1526.94	13535	6567	19307	1526.94	4373	6269	3550	1526.94	2235	2960	2004	1526.94
	1529.66	3195	3216	3173	1529.66	12925	17865	17274	1529.66	3035	3052	2716	1529.66	8161	8950	10732	1529.66	3882	9432	4782	1529.66	3822	3282	5280	1529.66	741	783	1989	1529.66	3296	5499	4119	1529.66	3107	2725	3812	1529.66	14618	7089	20857	1529.66	3202	4462	2441	1529.66	2307	3219	2263	1529.66
	1532.38	3612	3681	3588	1532.38	12038	16268	16274	1532.38	4102	4295	3861	1532.38	7966	9637	11447	1532.38	6036	14829	6938	1532.38	6474	5335	8687	1532.38	690	888	2174	1532.38	3519	5917	4290	1532.38	3088	2781	4000	1532.38	10876	5181	15317	1532.38	2670	3481	1991	1532.38	3601	4779	3544	1532.38
	1535.1	3159	3217	3147	1535.1	9578	12081	12207	1535.1	4291	4694	4007	1535.1	6093	8466	9517	1535.1	6905	16713	8044	1535.1	8037	6557	9998	1535.1	683	913	2141	1535.1	3089	5053	3768	1535.1	2586	2325	3450	1535.1	6359	2867	8758	1535.1	1906	2571	1568	1535.1	4097	5260	4208	1535.1
	1537.82	2877	2949	2941	1537.82	7592	9415	9745	1537.82	5368	6117	5282	1537.82	4976	7461	8520	1537.82	7178	18032	8551	1537.82	11826	9117	14026	1537.82	892	1042	2194	1537.82	2680	4352	3324	1537.82	2302	2046	2869	1537.82	3962	1907	5308	1537.82	1565	2041	1128	1537.82	6060	7830	6370	1537.82
	1540.53	2387	2440	2390	1540.53	5992	6821	7251	1540.53	5132	6177	5098	1540.53	3949	6150	6763	1540.53	5696	13961	6640	1540.53	13117	10011	14510	1540.53	964	1031	2134	1540.53	2098	3223	2397	1540.53	1902	1911	2448	1540.53	2514	1207	3437	1540.53	1289	1658	1004	1540.53	6434	8081	7120	1540.53
	1543.24	2167	2260	2226	1543.24	4974	5622	6075	1543.24	4706	5573	4596	1543.24	3378	5639	6108	1543.24	3792	10041	4736	1543.24	11707	8556	12189	1543.24	1051	1138	2485	1543.24	1963	2570	2042	1543.24	1510	1545	1863	1543.24	1797	1077	2351	1543.24	1228	1412	941	1543.24	6374	7865	6613	1543.24
	1545.95	1874	1965	1834	1545.95	4203	4276	4872	1545.95	3668	3861	3386	1545.95	2627	4619	4929	1545.95	2572	6690	3269	1545.95	8279	6042	8305	1545.95	1241	1228	2463	1545.95	1551	2062	1732	1545.95	1344	1386	1560	1545.95	1180	479	1434	1545.95	927	1210	643	1545.95	4738	5738	4752	1545.95
	1548.66	1877	1862	1853	1548.66	4157	4150	4718	1548.66	2986	3353	2841	1548.66	2538	4552	4711	1548.66	1966	5138	2693	1548.66	5485	3595	5469	1548.66	1377	1499	2897	1548.66	1273	1585	1295	1548.66	1205	1223	1308	1548.66	1174	590	1096	1548.66	1044	1098	685	1548.66	3143	4156	3128	1548.66
	1551.37	1563	1545	1514	1551.37	3613	3522	4158	1551.37	2460	2497	2372	1551.37	2005	3979	4032	1551.37	1525	3723	2217	1551.37	3499	2449	3733	1551.37	1616	1397	2847	1551.37	1192	1396	1160	1551.37	1068	1208	1409	1551.37	1051	437	937	1551.37	835	1089	645	1551.37	2132	2963	1979	1551.37
	1554.07	1630	1640	1570	1554.07	3700	3567	4134	1554.07	2381	2533	2113	1554.07	2114	3712	4121	1554.07	1504	3343	2000	1554.07	2415	1877	3165	1554.07	2133	1886	3492	1554.07	1144	1278	1141	1554.07	944	1085	976	1554.07	748	414	755	1554.07	773	841	771	1554.07	1823	2555	1721	1554.07
	1556.77	1356	1383	1385	1556.77	3545	3175	3681	1556.77	2080	2135	1912	1556.77	1899	3187	3541	1556.77	1303	2629	1824	1556.77	1854	1608	2455	1556.77	2522	1981	3805	1556.77	965	1156	1032	1556.77	800	903	1105	1556.77	621	471	774	1556.77	784	879	494	1556.77	1584	2158	1346	1556.77
	1559.47	1434	1479	1430	1559.47	3646	3249	3820	1559.47	2197	2158	1909	1559.47	1818	3409	3767	1559.47	1273	2593	1798	1559.47	1694	1317	2455	1559.47	4541	3304	5778	1559.47	1218	1472	1084	1559.47	948	976	1171	1559.47	709	317	699	1559.47	770	951	602	1559.47	1577	2099	1431	1559.47
	1562.16	1244	1378	1298	1562.16	3322	2847	3528	1562.16	1964	1895	1670	1562.16	1524	3076	3446	1562.16	1180	2124	1665	1562.16	1494	1087	1982	1562.16	5566	3801	6750	1562.16	1243	1183	1147	1562.16	802	1053	995	1562.16	528	516	528	1562.16	693	772	501	1562.16	1369	1948	1164	1562.16
	1564.86	1386	1379	1365	1564.86	3386	3051	3676	1564.86	2196	1907	1801	1564.86	1758	3229	3441	1564.86	1147	2158	1675	1564.86	1322	1214	2062	1564.86	7657	5141	8577	1564.86	1053	1089	1069	1564.86	704	840	1017	1564.86	562	329	575	1564.86	689	798	546	1564.86	1480	2035	1221	1564.86
	1567.55	1226	1304	1240	1567.55	3321	2890	3423	1567.55	1793	1690	1531	1567.55	1529	3047	3114	1567.55	920	1831	1608	1567.55	1122	1047	1674	1567.55	7711	5088	8631	1567.55	1136	1113	1034	1567.55	675	862	1120	1567.55	668	424	287	1567.55	726	709	438	1567.55	1229	1807	1015	1567.55
	1570.24	1302	1273	1351	1570.24	3346	2898	3542	1570.24	2132	1841	1568	1570.24	1669	3062	3466	1570.24	1061	1951	1736	1570.24	1003	1029	2014	1570.24	6364	4135	7025	1570.24	1086	928	869	1570.24	753	927	994	1570.24	619	290	535	1570.24	709	798	411	1570.24	1437	1737	1284	1570.24
	1572.93	1183	1160	1124	1572.93	3092	2698	3303	1572.93	1981	1816	1422	1572.93	1459	2706	3073	1572.93	907	1626	1587	1572.93	1075	874	1490	1572.93	4293	2968	5169	1572.93	1055	931	775	1572.93	812	881	675	1572.93	626	413	226	1572.93	627	770	332	1572.93	1186	1702	898	1572.93
	1575.61	1232	1208	1278	1575.61	3341	2822	3509	1575.61	1896	1711	1656	1575.61	1480	3053	3391	1575.61	1041	1777	1513	1575.61	933	981	1940	1575.61	2457	1907	3632	1575.61	861	850	789	1575.61	577	687	806	1575.61	671	275	472	1575.61	686	771	490	1575.61	1358	1879	1121	1575.61
	1578.29	1169	1106	1121	1578.29	3031	2569	3211	1578.29	1859	1822	1546	1578.29	1328	2754	2995	1578.29	910	1457	1498	1578.29	1077	1052	1669	1578.29	1542	1353	2662	1578.29	766	762	690	1578.29	597	648	790	1578.29	503	203	286	1578.29	678	592	380	1578.29	1228	1638	1106	1578.29
	1580.97	1228	1183	1177	1580.97	2958	2908	3415	1580.97	1802	1876	1615	1580.97	1483	2922	3379	1580.97	1067	1718	1628	1580.97	924	1009	1789	1580.97	1306	1305	2471	1580.97	840	785	803	1580.97	566	715	688	1580.97	543	297	303	1580.97	628	699	431	1580.97	1230	1858	930	1580.97
	1583.65	1057	1036	991	1583.65	3081	2407	3220	1583.65	1832	1767	1476	1583.65	1442	2736	3021	1583.65	1002	1421	1448	1583.65	862	966	1524	1583.65	1204	954	2303	1583.65	921	753	714	1583.65	567	754	728	1583.65	502	296	375	1583.65	639	760	418	1583.65	1162	1638	933	1583.65
	1586.33	1227	1200	1176	1586.33	3076	2725	3358	1586.33	2070	1885	1563	1586.33	1521	3015	3231	1586.33	1398	1667	1441	1586.33	966	1211	1588	1586.33	787	1035	2041	1586.33	878	861	885	1586.33	795	790	630	1586.33	575	301	459	1586.33	685	728	524	1586.33	1080	1763	896	1586.33
	1589	1121	1099	1022	1589	2833	2463	3087	1589	1776	1661	1411	1589	1424	2731	2835	1589	899	1470	1446	1589	890	878	1552	1589	906	850	1924	1589	898	803	781	1589	535	715	739	1589	403	429	372	1589	721	857	397	1589	1260	1662	906	1589
	1591.67	1208	1200	1154	1591.67	3109	2538	3345	1591.67	1922	1936	1449	1591.67	1500	3023	3147	1591.67	843	1567	1509	1591.67	1009	1021	1615	1591.67	720	977	2056	1591.67	899	879	908	1591.67	770	989	699	1591.67	523	338	379	1591.67	579	868	328	1591.67	1160	1805	996	1591.67
	1594.34	1078	1100	1024	1594.34	2980	2485	3206	1594.34	1832	1632	1438	1594.34	1403	2688	2790	1594.34	870	1336	1339	1594.34	856	883	1565	1594.34	725	862	2002	1594.34	931	706	761	1594.34	744	650	796	1594.34	538	342	302	1594.34	756	761	486	1594.34	1205	1779	748	1594.34
	1597.01	1204	1219	1124	1597.01	3102	2698	3397	1597.01	2149	1813	1357	1597.01	1451	2931	3287	1597.01	887	1586	1468	1597.01	884	896	1608	1597.01	701	955	1951	1597.01	966	818	912	1597.01	614	824	531	1597.01	619	212	399	1597.01	871	843	580	1597.01	1297	1793	921	1597.01
	1599.67	1185	1190	1076	1599.67	2961	2586	3175	1599.67	1892	1629	1526	1599.67	1366	2738	2922	1599.67	789	1410	1369	1599.67	823	926	1456	1599.67	702	845	1962	1599.67	712	682	702	1599.67	514	700	637	1599.67	547	269	370	1599.67	823	941	379	1599.67	1147	1682	992	1599.67
	1602.34	1198	1214	1187	1602.34	2914	2702	3159	1602.34	2003	1862	1653	1602.34	1392	2954	3249	1602.34	1157	1713	1463	1602.34	959	1024	1713	1602.34	700	895	2007	1602.34	1008	979	903	1602.34	670	695	698	1602.34	451	373	476	1602.34	926	942	714	1602.34	1292	1801	872	1602.34
	1605	1066	1095	1062	1605	2962	2513	3150	1605	1663	1632	1397	1605	1463	2674	3005	1605	917	1566	1509	1605	934	1001	1474	1605	657	1029	1853	1605	946	842	932	1605	616	686	570	1605	641	351	429	1605	954	1092	684	1605	1289	1495	965	1605
	1607.66	1221	1206	1216	1607.66	3079	2799	3456	1607.66	1972	2036	1532	1607.66	1505	3036	3255	1607.66	989	1775	1541	1607.66	1040	997	1858	1607.66	698	1012	2036	1607.66	894	805	883	1607.66	536	655	875	1607.66	683	380	419	1607.66	1068	943	623	1607.66	1235	1591	904	1607.66
	1610.31	1158	1142	1153	1610.31	2980	2584	3198	1610.31	1831	1793	1419	1610.31	1302	2861	2931	1610.31	933	1652	1539	1610.31	1020	936	1704	1610.31	677	831	1914	1610.31	945	881	941	1610.31	680	812	769	1610.31	698	516	603	1610.31	762	898	697	1610.31	1142	1642	935	1610.31
	1612.97	1178	1202	1180	1612.97	3323	3197	3506	1612.97	1909	1685	1613	1612.97	1704	3053	3392	1612.97	1035	2108	1426	1612.97	1147	1037	1787	1612.97	892	915	1940	1612.97	943	936	952	1612.97	596	820	862	1612.97	833	514	863	1612.97	877	1026	617	1612.97	1301	1663	1027	1612.97
	1615.62	1118	1141	1148	1615.62	3048	2851	3278	1615.62	1838	1729	1585	1615.62	1465	2980	3058	1615.62	1077	1881	1566	1615.62	1095	1004	1703	1615.62	677	649	1837	1615.62	1037	898	1026	1615.62	761	730	753	1615.62	797	650	969	1615.62	784	855	588	1615.62	1204	1785	932	1615.62
	1618.27	1077	1054	975	1618.27	3279	2994	3648	1618.27	1877	1948	1543	1618.27	1511	3032	3311	1618.27	1174	1895	1650	1618.27	1015	1167	1821	1618.27	597	1006	2025	1618.27	745	805	805	1618.27	592	772	880	1618.27	853	393	830	1618.27	735	747	476	1618.27	1286	1779	974	1618.27
	1620.92	1071	1086	1021	1620.92	3041	2702	3224	1620.92	1820	1648	1348	1620.92	1410	2759	2881	1620.92	1047	1611	1278	1620.92	1128	930	1716	1620.92	761	871	1852	1620.92	947	834	833	1620.92	480	621	650	1620.92	679	364	618	1620.92	700	781	514	1620.92	1254	1666	1056	1620.92
	1623.56	1177	1173	1215	1623.56	3095	2808	3311	1623.56	1774	1658	1419	1623.56	1528	2773	3049	1623.56	894	1536	1486	1623.56	1207	976	1796	1623.56	611	1006	1916	1623.56	798	786	802	1623.56	555	751	810	1623.56	596	413	481	1623.56	928	740	470	1623.56	1288	1923	986	1623.56
	1626.2	1021	1018	984	1626.2	2877	2351	2908	1626.2	1810	1686	1450	1626.2	1187	2691	2816	1626.2	845	1400	1456	1626.2	983	838	1706	1626.2	724	874	1897	1626.2	891	773	853	1626.2	532	784	751	1626.2	526	336	273	1626.2	703	800	614	1626.2	1177	1750	803	1626.2
	1628.85	1230	1210	1213	1628.85	2867	2669	3284	1628.85	1864	1591	1418	1628.85	1578	2701	2949	1628.85	965	1571	1447	1628.85	1006	859	1558	1628.85	767	890	1974	1628.85	874	737	884	1628.85	566	808	781	1628.85	739	356	394	1628.85	813	751	531	1628.85	1247	1550	1096	1628.85
	1631.49	1025	1038	970	1631.49	2885	2299	2913	1631.49	1714	1773	1314	1631.49	1282	2592	2686	1631.49	773	1234	1479	1631.49	943	962	1254	1631.49	546	745	1865	1631.49	853	645	857	1631.49	579	719	737	1631.49	502	322	224	1631.49	661	618	400	1631.49	1220	1338	857	1631.49
	1634.12	1116	1158	1084	1634.12	2966	2685	3199	1634.12	1793	1800	1357	1634.12	1424	2782	2950	1634.12	1017	1509	1364	1634.12	1035	1065	1624	1634.12	551	998	1976	1634.12	649	628	765	1634.12	497	622	611	1634.12	582	360	232	1634.12	807	733	428	1634.12	1076	1579	880	1634.12
	1636.76	960	965	954	1636.76	2697	2343	2850	1636.76	1616	1508	1434	1636.76	1319	2555	2593	1636.76	880	1340	1375	1636.76	837	804	1472	1636.76	829	877	1973	1636.76	840	787	767	1636.76	511	651	549	1636.76	628	230	321	1636.76	608	853	416	1636.76	1072	1395	860	1636.76
	1639.39	1066	1110	1050	1639.39	2911	2689	3316	1639.39	1749	1701	1368	1639.39	1373	2826	2901	1639.39	774	1556	1248	1639.39	1006	892	1692	1639.39	675	1045	1922	1639.39	822	654	718	1639.39	613	668	706	1639.39	612	333	610	1639.39	694	716	424	1639.39	1270	1468	1027	1639.39
	1642.02	990	971	926	1642.02	2693	2269	2756	1642.02	1621	1689	1331	1642.02	1528	2553	2567	1642.02	742	1466	1355	1642.02	752	798	1512	1642.02	830	939	1964	1642.02	824	578	784	1642.02	492	771	721	1642.02	491	235	400	1642.02	631	758	426	1642.02	874	1540	837	1642.02
	1644.65	1058	1101	1076	1644.65	2710	2546	3025	1644.65	1749	1782	1548	1644.65	1245	2525	2856	1644.65	790	1377	1219	1644.65	706	820	1209	1644.65	781	862	1761	1644.65	918	785	761	1644.65	690	817	783	1644.65	643	577	279	1644.65	590	665	504	1644.65	1136	1523	842	1644.65
	1647.28	942	929	915	1647.28	2761	2187	2865	1647.28	1537	1781	1435	1647.28	1248	2516	2792	1647.28	941	1382	1340	1647.28	854	823	1255	1647.28	747	952	1891	1647.28	802	711	697	1647.28	595	625	682	1647.28	531	320	305	1647.28	526	853	377	1647.28	960	1414	761	1647.28
	1649.9	1091	1008	943	1649.9	2910	2650	3088	1649.9	1629	1772	1405	1649.9	1346	2615	2962	1649.9	804	1401	1327	1649.9	798	740	1424	1649.9	562	725	2019	1649.9	777	631	678	1649.9	639	651	769	1649.9	617	417	491	1649.9	688	734	416	1649.9	1120	1582	844	1649.9
	1652.52	1022	965	951	1652.52	2518	2207	2833	1652.52	1565	1645	1357	1652.52	1190	2468	2469	1652.52	824	1292	1072	1652.52	800	867	1441	1652.52	562	863	1800	1652.52	828	740	732	1652.52	649	687	639	1652.52	768	338	524	1652.52	741	677	428	1652.52	1016	1352	842	1652.52
	1655.14	1069	1059	1035	1655.14	2706	2566	2968	1655.14	1663	1606	1506	1655.14	1292	2877	2893	1655.14	932	1316	1454	1655.14	904	623	1415	1655.14	727	870	1941	1655.14	880	804	808	1655.14	500	766	763	1655.14	530	433	439	1655.14	805	788	460	1655.14	1036	1584	895	1655.14
	1657.76	976	964	913	1657.76	2625	2304	2695	1657.76	1517	1472	1256	1657.76	1262	2566	2497	1657.76	761	1278	1446	1657.76	751	675	1353	1657.76	562	748	1761	1657.76	876	782	686	1657.76	555	658	690	1657.76	578	149	446	1657.76	759	818	460	1657.76	1156	1415	780	1657.76
	1660.38	1112	1099	1002	1660.38	2778	2674	2905	1660.38	1753	1577	1551	1660.38	1435	2648	2801	1660.38	842	1452	1417	1660.38	832	778	1450	1660.38	655	801	1790	1660.38	851	910	941	1660.38	605	657	797	1660.38	710	372	606	1660.38	649	702	506	1660.38	993	1519	658	1660.38
	1662.99	969	1002	947	1662.99	2448	2144	2859	1662.99	1790	1449	1333	1662.99	1375	2378	2400	1662.99	785	1198	1242	1662.99	824	723	1435	1662.99	580	827	1762	1662.99	730	754	676	1662.99	558	710	646	1662.99	419	305	478	1662.99	748	731	364	1662.99	983	1299	900	1662.99
	1665.61	1019	1043	991	1665.61	2772	2478	2910	1665.61	1765	1785	1498	1665.61	1292	2820	2893	1665.61	832	1452	1411	1665.61	864	801	1453	1665.61	648	1061	1871	1665.61	744	808	676	1665.61	649	894	891	1665.61	621	368	524	1665.61	750	875	615	1665.61	1057	1549	896	1665.61
	1668.22	962	964	934	1668.22	2528	2332	2724	1668.22	1562	1625	1464	1668.22	1413	2526	2558	1668.22	1043	1263	1280	1668.22	865	730	1369	1668.22	769	776	1881	1668.22	897	865	692	1668.22	633	652	759	1668.22	523	403	478	1668.22	781	748	480	1668.22	965	1436	774	1668.22
	1670.83	1071	1062	986	1670.83	2766	2415	2895	1670.83	1797	1753	1584	1670.83	1492	2732	2811	1670.83	910	1536	1255	1670.83	870	946	1409	1670.83	691	1040	1927	1670.83	920	1024	948	1670.83	650	792	804	1670.83	616	526	533	1670.83	874	897	476	1670.83	1156	1450	855	1670.83
	1673.43	893	932	876	1673.43	2587	2105	2638	1673.43	1665	1605	1514	1673.43	1215	2472	2598	1673.43	769	1323	1326	1673.43	772	684	1407	1673.43	778	871	2007	1673.43	798	799	705	1673.43	673	929	766	1673.43	584	384	485	1673.43	738	728	432	1673.43	1098	1346	844	1673.43
	1676.04	1037	1058	1020	1676.04	2528	2448	2970	1676.04	1777	1806	1505	1676.04	1427	2581	2883	1676.04	758	1479	1353	1676.04	981	702	1477	1676.04	860	1029	1675	1676.04	964	808	735	1676.04	863	860	852	1676.04	577	295	539	1676.04	685	774	663	1676.04	1161	1454	807	1676.04
	1678.64	900	937	905	1678.64	2499	2136	2635	1678.64	1534	1414	1293	1678.64	1320	2521	2463	1678.64	819	1272	1303	1678.64	869	747	1234	1678.64	739	741	1801	1678.64	787	684	768	1678.64	626	752	654	1678.64	551	344	464	1678.64	693	793	355	1678.64	983	1467	692	1678.64
	1681.24	1000	1038	953	1681.24	2589	2316	2772	1681.24	1589	1678	1573	1681.24	1386	2668	2748	1681.24	986	1462	1320	1681.24	933	768	1390	1681.24	751	732	1794	1681.24	1027	863	889	1681.24	570	753	757	1681.24	423	322	488	1681.24	594	763	528	1681.24	1006	1403	664	1681.24
	1683.84	910	863	870	1683.84	2293	2178	2550	1683.84	1534	1526	1472	1683.84	1328	2471	2294	1683.84	788	1360	1175	1683.84	816	555	1262	1683.84	529	787	1730	1683.84	741	813	792	1683.84	373	628	688	1683.84	388	296	341	1683.84	632	651	455	1683.84	1129	1381	803	1683.84
	1686.43	954	1002	944	1686.43	2474	2310	2749	1686.43	1550	1658	1509	1686.43	1470	2672	2720	1686.43	946	1457	1289	1686.43	1017	711	1286	1686.43	616	670	1773	1686.43	848	750	737	1686.43	502	625	628	1686.43	672	388	506	1686.43	513	604	293	1686.43	997	1363	900	1686.43
	1689.03	833	855	769	1689.03	2328	2132	2385	1689.03	1513	1560	1170	1689.03	1326	2419	2143	1689.03	568	1266	1190	1689.03	782	588	1138	1689.03	660	782	1750	1689.03	519	627	661	1689.03	411	624	497	1689.03	583	345	481	1689.03	502	695	538	1689.03	1022	1396	646	1689.03
	1691.62	861	867	831	1691.62	2282	2341	2674	1691.62	1468	1584	1346	1691.62	1131	2538	2590	1691.62	735	1432	1169	1691.62	869	613	1132	1691.62	717	919	1719	1691.62	758	804	663	1691.62	415	680	861	1691.62	354	268	576	1691.62	525	523	437	1691.62	970	1389	900	1691.62
	1694.21	757	748	734	1694.21	2381	2101	2441	1694.21	1414	1463	1317	1694.21	1152	2199	2155	1694.21	817	1156	1004	1694.21	603	620	1176	1694.21	597	784	1697	1694.21	734	743	643	1694.21	444	569	623	1694.21	435	328	344	1694.21	668	607	364	1694.21	1000	1305	728	1694.21
	1696.8	932	898	843	1696.8	2551	2065	2564	1696.8	1641	1391	1300	1696.8	1244	2559	2531	1696.8	859	1116	1177	1696.8	781	770	1248	1696.8	614	847	1839	1696.8	682	666	572	1696.8	750	761	616	1696.8	535	301	487	1696.8	541	527	374	1696.8	970	1298	713	1696.8
	1699.38	821	787	828	1699.38	2360	2092	2519	1699.38	1341	1304	1249	1699.38	1093	2228	2220	1699.38	624	1083	1175	1699.38	622	674	1196	1699.38	524	835	1537	1699.38	607	516	546	1699.38	396	438	580	1699.38	320	132	176	1699.38	534	532	529	1699.38	902	1418	760	1699.38
	1701.97	863	917	888	1701.97	2564	2040	2475	1701.97	1386	1421	1159	1701.97	1175	2330	2546	1701.97	793	1204	1189	1701.97	644	752	1220	1701.97	624	773	1600	1701.97	730	486	678	1701.97	631	772	690	1701.97	379	374	301	1701.97	544	506	376	1701.97	1048	1184	560	1701.97
	1704.55	815	821	806	1704.55	2168	1902	2276	1704.55	1416	1296	1160	1704.55	891	2261	2356	1704.55	657	928	1037	1704.55	621	650	1240	1704.55	565	538	1547	1704.55	616	652	642	1704.55	437	707	502	1704.55	87	188	237	1704.55	595	517	214	1704.55	996	1270	628	1704.55
	1707.13	816	795	829	1707.13	2425	2089	2701	1707.13	1452	1421	1258	1707.13	1087	2373	2447	1707.13	626	1099	1188	1707.13	666	804	1224	1707.13	490	740	1565	1707.13	639	422	526	1707.13	444	671	707	1707.13	331	261	204	1707.13	673	630	445	1707.13	1000	1266	641	1707.13
	1709.71	765	758	685	1709.71	2310	1842	2272	1709.71	1237	1313	961	1709.71	992	2101	2010	1709.71	687	1151	1058	1709.71	638	648	1195	1709.71	477	693	1573	1709.71	484	425	521	1709.71	485	587	693	1709.71	310	97	282	1709.71	590	523	368	1709.71	844	1181	610	1709.71
	1712.29	787	841	764	1712.29	2273	1995	2327	1712.29	1405	1391	1199	1712.29	1165	2303	2256	1712.29	688	1162	1129	1712.29	689	769	1191	1712.29	492	502	1438	1712.29	482	363	475	1712.29	460	720	572	1712.29	488	116	148	1712.29	691	520	355	1712.29	928	1268	611	1712.29
	1714.86	691	695	704	1714.86	2153	1799	2095	1714.86	1301	1271	979	1714.86	937	2028	2153	1714.86	710	1016	1127	1714.86	660	588	1164	1714.86	628	909	1436	1714.86	580	585	516	1714.86	521	540	556	1714.86	346	124	61	1714.86	425	396	297	1714.86	872	1144	673	1714.86
	1717.44	834	849	823	1717.44	2244	1991	2395	1717.44	1396	1376	1072	1717.44	1198	2091	2333	1717.44	657	1173	1130	1717.44	630	693	1164	1717.44	351	732	1337	1717.44	788	517	685	1717.44	486	658	520	1717.44	418	141	162	1717.44	557	678	308	1717.44	1008	1125	668	1717.44
	1720.01	718	736	742	1720.01	2081	1679	2157	1720.01	1184	1223	1015	1720.01	897	1938	1977	1720.01	540	830	1001	1720.01	537	608	1044	1720.01	261	656	1353	1720.01	538	435	399	1720.01	624	638	573	1720.01	278	73	143	1720.01	498	548	283	1720.01	868	1156	570	1720.01
	1722.58	822	859	748	1722.58	2164	1895	2440	1722.58	1174	1115	995	1722.58	1147	2102	2048	1722.58	769	1102	1025	1722.58	577	609	1061	1722.58	382	793	1371	1722.58	880	405	606	1722.58	374	670	590	1722.58	276	205	149	1722.58	600	502	309	1722.58	964	1159	611	1722.58
	1725.14	698	725	680	1725.14	1990	1681	2178	1725.14	1217	1161	1059	1725.14	889	1877	1940	1725.14	631	999	969	1725.14	390	521	834	1725.14	136	571	1291	1725.14	653	399	438	1725.14	329	477	479	1725.14	316	223	36	1725.14	434	528	354	1725.14	847	1004	638	1725.14
	1727.71	772	754	725	1727.71	2245	1869	2298	1727.71	1194	1266	1234	1727.71	982	1952	2183	1727.71	607	1012	1055	1727.71	627	441	1055	1727.71	303	789	1283	1727.71	516	339	441	1727.71	510	536	397	1727.71	327	176	195	1727.71	550	595	359	1727.71	861	1215	534	1727.71
	1730.27	696	700	626	1730.27	2140	1765	2138	1730.27	1217	1336	915	1730.27	773	2006	1781	1730.27	601	798	836	1730.27	589	394	1020	1730.27	350	516	1298	1730.27	592	375	486	1730.27	427	692	527	1730.27	321	173	239	1730.27	362	499	304	1730.27	929	1110	603	1730.27
	1732.84	821	769	671	1732.84	2086	1843	2190	1732.84	1415	1230	1105	1732.84	938	2101	2030	1732.84	716	1028	1067	1732.84	629	635	1071	1732.84	293	641	1474	1732.84	620	542	526	1732.84	576	551	358	1732.84	495	270	238	1732.84	513	364	398	1732.84	776	1176	608	1732.84
	1735.4	695	708	705	1735.4	1849	1570	1993	1735.4	1173	1139	970	1735.4	926	1804	1876	1735.4	631	864	1046	1735.4	465	611	1122	1735.4	472	723	1310	1735.4	280	239	369	1735.4	340	492	435	1735.4	357	226	74	1735.4	688	604	525	1735.4	815	1063	537	1735.4
	1737.95	773	792	740	1737.95	1847	1714	2224	1737.95	1242	1131	1307	1737.95	938	1822	2087	1737.95	594	1003	1018	1737.95	599	698	1051	1737.95	368	755	1259	1737.95	658	542	541	1737.95	454	689	491	1737.95	279	271	116	1737.95	732	643	356	1737.95	835	1168	635	1737.95
	1740.51	695	705	686	1740.51	1966	1639	2068	1740.51	1128	1148	1008	1740.51	1015	1756	1787	1740.51	578	715	1074	1740.51	498	523	954	1740.51	517	562	1389	1740.51	508	242	365	1740.51	407	635	530	1740.51	274	267	85	1740.51	508	394	375	1740.51	971	1134	565	1740.51
	1743.06	680	709	694	1743.06	1984	1570	2036	1743.06	1253	1143	1103	1743.06	990	1817	1875	1743.06	610	1048	1183	1743.06	578	508	916	1743.06	407	600	1241	1743.06	537	427	457	1743.06	390	604	535	1743.06	378	230	138	1743.06	513	591	360	1743.06	814	1128	573	1743.06
	1745.62	675	745	618	1745.62	1808	1602	1836	1745.62	1173	1003	878	1745.62	800	1750	1741	1745.62	508	869	942	1745.62	402	450	891	1745.62	365	757	1345	1745.62	451	215	368	1745.62	404	522	448	1745.62	350	155	88	1745.62	438	452	280	1745.62	865	1115	575	1745.62
	1748.17	687	750	675	1748.17	1903	1677	2082	1748.17	1106	1102	868	1748.17	951	1991	2015	1748.17	570	803	921	1748.17	526	474	940	1748.17	332	631	1199	1748.17	441	379	571	1748.17	384	569	442	1748.17	358	281	-4	1748.17	516	567	314	1748.17	758	991	566	1748.17
	1750.72	626	663	631	1750.72	1802	1620	1923	1750.72	1141	1135	794	1750.72	696	1723	1625	1750.72	732	907	836	1750.72	417	471	862	1750.72	345	598	1314	1750.72	629	429	374	1750.72	292	485	545	1750.72	194	354	8	1750.72	536	487	203	1750.72	841	1071	531	1750.72
	1753.26	676	721	672	1753.26	2124	1550	2035	1753.26	1316	949	768	1753.26	738	1841	1934	1753.26	512	987	888	1753.26	536	650	1007	1753.26	341	763	1287	1753.26	472	380	429	1753.26	373	494	531	1753.26	575	250	239	1753.26	528	351	354	1753.26	785	919	587	1753.26
	1755.81	721	684	662	1755.81	1671	1572	1784	1755.81	1170	1046	878	1755.81	1020	1751	1643	1755.81	531	773	822	1755.81	411	625	872	1755.81	221	624	1118	1755.81	603	395	562	1755.81	365	537	509	1755.81	300	63	104	1755.81	523	518	489	1755.81	892	1044	454	1755.81
	1758.35	681	692	641	1758.35	1977	1621	1900	1758.35	1095	1058	923	1758.35	844	1948	1846	1758.35	617	933	920	1758.35	596	475	898	1758.35	430	574	1177	1758.35	453	418	539	1758.35	512	656	552	1758.35	177	150	140	1758.35	380	516	289	1758.35	871	906	557	1758.35
	1760.89	613	589	565	1760.89	1727	1393	1771	1760.89	1025	928	832	1760.89	858	1614	1509	1760.89	565	733	885	1760.89	401	484	777	1760.89	347	602	1242	1760.89	438	306	525	1760.89	365	507	423	1760.89	168	291	80	1760.89	497	338	268	1760.89	845	1027	576	1760.89
	1763.43	629	691	684	1763.43	1747	1704	1825	1763.43	1027	1022	1019	1763.43	993	1751	1759	1763.43	525	994	887	1763.43	481	533	856	1763.43	279	531	1217	1763.43	578	419	544	1763.43	511	537	595	1763.43	312	185	-8	1763.43	709	550	250	1763.43	794	1150	486	1763.43
	1765.97	606	616	588	1765.97	1637	1331	1677	1765.97	991	805	1000	1765.97	727	1566	1664	1765.97	640	691	949	1765.97	288	369	930	1765.97	246	597	1013	1765.97	637	460	435	1765.97	447	460	498	1765.97	250	8	127	1765.97	560	490	267	1765.97	827	954	589	1765.97
	1768.51	638	650	656	1768.51	1671	1469	1861	1768.51	997	1116	876	1768.51	553	1571	1779	1768.51	398	905	832	1768.51	630	518	885	1768.51	334	624	1171	1768.51	666	446	491	1768.51	274	266	469	1768.51	315	187	77	1768.51	498	513	118	1768.51	693	1105	564	1768.51
	1771.04	588	609	581	1771.04	1674	1381	1700	1771.04	1023	991	793	1771.04	624	1576	1636	1771.04	359	649	831	1771.04	377	237	768	1771.04	263	587	1154	1771.04	523	345	342	1771.04	517	508	456	1771.04	169	160	72	1771.04	496	540	225	1771.04	750	964	423	1771.04
	1773.57	648	690	621	1773.57	1627	1495	1575	1773.57	1026	1072	921	1773.57	873	1753	1710	1773.57	375	1002	1011	1773.57	490	463	803	1773.57	413	548	1092	1773.57	519	327	394	1773.57	426	445	421	1773.57	248	-13	85	1773.57	354	429	541	1773.57	785	1005	409	1773.57
	1776.1	602	579	639	1776.1	1574	1352	1658	1776.1	994	971	819	1776.1	622	1682	1407	1776.1	418	685	629	1776.1	485	291	752	1776.1	354	718	1063	1776.1	464	385	296	1776.1	286	426	471	1776.1	259	127	-19	1776.1	385	549	257	1776.1	769	1031	331	1776.1
	1778.63	614	610	564	1778.63	1619	1342	1691	1778.63	1118	962	1120	1778.63	759	1588	1549	1778.63	363	759	866	1778.63	475	395	780	1778.63	395	638	1062	1778.63	745	516	650	1778.63	386	636	484	1778.63	399	116	249	1778.63	417	508	254	1778.63	766	996	426	1778.63
	1781.16	519	498	498	1781.16	1537	1294	1482	1781.16	962	928	853	1781.16	531	1642	1313	1781.16	472	713	871	1781.16	400	320	669	1781.16	308	704	1101	1781.16	537	264	283	1781.16	364	505	491	1781.16	310	202	-53	1781.16	413	431	345	1781.16	831	922	393	1781.16
	1783.68	670	705	662	1783.68	1463	1377	1691	1783.68	1034	766	738	1783.68	713	1512	1508	1783.68	562	793	954	1783.68	446	549	832	1783.68	417	734	1256	1783.68	470	274	223	1783.68	262	508	412	1783.68	435	72	240	1783.68	419	509	310	1783.68	719	847	535	1783.68
	1786.21	536	510	496	1786.21	1395	1117	1515	1786.21	1024	879	773	1786.21	738	1550	1309	1786.21	378	619	729	1786.21	472	378	589	1786.21	241	627	985	1786.21	545	425	524	1786.21	292	538	534	1786.21	327	153	-2	1786.21	543	546	249	1786.21	710	841	405	1786.21
	1788.73	539	544	485	1788.73	1493	1361	1592	1788.73	811	969	762	1788.73	752	1547	1305	1788.73	629	674	1006	1788.73	406	567	771	1788.73	292	389	1118	1788.73	340	345	251	1788.73	335	152	542	1788.73	322	81	25	1788.73	653	377	271	1788.73	918	986	571	1788.73
	1791.25	513	535	482	1791.25	1366	1048	1429	1791.25	936	868	648	1791.25	591	1264	1205	1791.25	541	555	779	1791.25	419	382	769	1791.25	314	675	917	1791.25	626	321	464	1791.25	268	468	447	1791.25	250	64	53	1791.25	455	364	333	1791.25	744	1016	493	1791.25
	1793.77	487	480	532	1793.77	1391	1116	1511	1793.77	931	741	782	1793.77	689	1584	1526	1793.77	403	751	779	1793.77	411	436	761	1793.77	309	587	1005	1793.77	351	172	206	1793.77	313	474	165	1793.77	236	60	123	1793.77	549	647	203	1793.77	623	923	498	1793.77
	1796.29	461	522	444	1796.29	1169	1022	1390	1796.29	776	733	811	1796.29	530	1332	1241	1796.29	405	654	701	1796.29	333	258	648	1796.29	463	564	872	1796.29	460	467	373	1796.29	427	487	464	1796.29	169	213	27	1796.29	410	537	335	1796.29	762	922	689	1796.29
	1798.8	582	589	622	1798.8	1251	1266	1414	1798.8	719	889	766	1798.8	741	1328	1265	1798.8	396	791	735	1798.8	464	343	535	1798.8	262	506	1001	1798.8	422	350	271	1798.8	184	280	300	1798.8	133	86	59	1798.8	467	552	238	1798.8	649	867	490	1798.8
	1801.31	510	486	453	1801.31	1174	1054	1207	1801.31	919	742	901	1801.31	403	1218	1159	1801.31	387	648	811	1801.31	324	406	654	1801.31	239	578	864	1801.31	291	222	345	1801.31	319	497	300	1801.31	289	111	1	1801.31	309	566	149	1801.31	604	643	377	1801.31
	1803.83	507	553	513	1803.83	1279	1045	1386	1803.83	860	805	699	1803.83	633	1416	1274	1803.83	403	565	719	1803.83	525	383	570	1803.83	300	722	885	1803.83	372	233	228	1803.83	312	436	458	1803.83	227	44	106	1803.83	370	405	338	1803.83	665	748	502	1803.83
	1806.34	431	548	476	1806.34	1061	1024	1142	1806.34	662	754	755	1806.34	655	1183	1048	1806.34	502	621	690	1806.34	274	263	627	1806.34	305	414	1014	1806.34	363	245	316	1806.34	334	400	215	1806.34	247	160	-109	1806.34	326	423	158	1806.34	653	751	505	1806.34
	1808.84	470	508	425	1808.84	1210	992	1053	1808.84	740	705	815	1808.84	803	1296	1214	1808.84	459	797	589	1808.84	422	376	657	1808.84	298	585	987	1808.84	508	337	277	1808.84	333	461	408	1808.84	273	174	207	1808.84	409	518	329	1808.84	601	836	458	1808.84
	1811.35	437	481	413	1811.35	1166	908	1048	1811.35	666	665	713	1811.35	478	1265	1073	1811.35	459	730	546	1811.35	243	275	574	1811.35	156	659	946	1811.35	345	284	219	1811.35	408	457	548	1811.35	293	207	130	1811.35	362	472	164	1811.35	579	843	308	1811.35
	1813.86	537	518	451	1813.86	1021	1132	1157	1813.86	751	777	721	1813.86	571	1216	1015	1813.86	418	612	730	1813.86	519	308	507	1813.86	394	636	928	1813.86	342	316	214	1813.86	158	431	380	1813.86	417	118	81	1813.86	482	584	201	1813.86	592	822	378	1813.86
	1816.36	451	459	433	1816.36	954	910	984	1816.36	740	726	639	1816.36	631	1321	988	1816.36	377	634	649	1816.36	406	258	544	1816.36	395	620	850	1816.36	416	313	316	1816.36	236	467	131	1816.36	302	128	268	1816.36	545	463	313	1816.36	602	895	361	1816.36
	1818.86	484	525	404	1818.86	1059	1036	1084	1818.86	688	583	507	1818.86	486	750	996	1818.86	424	739	664	1818.86	380	254	642	1818.86	243	635	664	1818.86	122	-19	-25	1818.86	203	460	343	1818.86	227	240	14	1818.86	437	394	181	1818.86	649	737	330	1818.86
	1821.36	430	395	432	1821.36	984	859	883	1821.36	776	661	642	1821.36	439	1076	785	1821.36	271	523	686	1821.36	297	211	513	1821.36	384	538	781	1821.36	415	266	285	1821.36	266	511	208	1821.36	406	64	-5	1821.36	426	404	294	1821.36	559	740	415	1821.36
	1823.86	525	481	420	1823.86	1005	983	909	1823.86	715	598	595	1823.86	477	963	869	1823.86	294	667	512	1823.86	367	322	395	1823.86	252	310	760	1823.86	170	127	125	1823.86	209	458	364	1823.86	118	-27	32	1823.86	492	375	125	1823.86	629	666	295	1823.86
	1826.35	424	457	387	1826.35	882	752	901	1826.35	561	569	422	1826.35	455	921	857	1826.35	377	501	669	1826.35	181	287	518	1826.35	196	480	827	1826.35	500	260	249	1826.35	236	485	384	1826.35	249	109	2	1826.35	400	508	241	1826.35	503	633	380	1826.35
	1828.85	436	481	421	1828.85	997	1032	844	1828.85	699	576	550	1828.85	314	938	885	1828.85	319	528	639	1828.85	413	232	569	1828.85	246	559	796	1828.85	424	298	208	1828.85	259	317	382	1828.85	244	244	20	1828.85	378	330	47	1828.85	600	802	386	1828.85
	1831.34	384	383	382	1831.34	750	592	868	1831.34	632	634	527	1831.34	372	824	720	1831.34	424	298	556	1831.34	359	148	368	1831.34	210	490	787	1831.34	312	245	322	1831.34	237	432	265	1831.34	365	-84	85	1831.34	398	504	187	1831.34	650	645	371	1831.34
	1833.83	420	424	377	1833.83	676	617	965	1833.83	512	590	481	1833.83	265	715	825	1833.83	354	438	608	1833.83	314	226	550	1833.83	351	363	763	1833.83	169	87	165	1833.83	221	315	360	1833.83	140	149	-62	1833.83	404	356	256	1833.83	595	695	269	1833.83
	1836.32	306	343	289	1836.32	638	711	785	1836.32	645	344	643	1836.32	273	865	901	1836.32	324	522	524	1836.32	287	201	298	1836.32	217	547	676	1836.32	337	175	202	1836.32	237	452	285	1836.32	216	-21	49	1836.32	392	407	250	1836.32	509	607	179	1836.32
	1838.81	380	359	311	1838.81	680	716	630	1838.81	538	657	552	1838.81	230	802	637	1838.81	334	491	489	1838.81	258	389	532	1838.81	156	512	890	1838.81	236	164	130	1838.81	99	426	264	1838.81	254	169	56	1838.81	411	531	182	1838.81	629	674	400	1838.81
	1841.3	238	296	240	1841.3	645	463	544	1841.3	482	384	279	1841.3	356	831	842	1841.3	289	519	554	1841.3	295	149	446	1841.3	216	481	717	1841.3	408	247	267	1841.3	329	401	344	1841.3	263	165	17	1841.3	257	476	258	1841.3	337	685	91	1841.3
	1843.78	347	412	394	1843.78	551	639	785	1843.78	415	540	450	1843.78	264	663	724	1843.78	248	433	599	1843.78	195	295	487	1843.78	175	533	793	1843.78	244	261	115	1843.78	227	497	374	1843.78	-26	-91	2	1843.78	307	396	135	1843.78	440	635	266	1843.78
	1846.26	408	349	375	1846.26	447	561	577	1846.26	440	589	546	1846.26	437	794	511	1846.26	292	392	429	1846.26	48	200	324	1846.26	283	502	698	1846.26	270	170	153	1846.26	147	366	308	1846.26	181	87	60	1846.26	340	520	224	1846.26	362	705	263	1846.26
	1848.74	357	445	344	1848.74	328	646	649	1848.74	554	593	410	1848.74	254	729	645	1848.74	343	328	351	1848.74	261	187	471	1848.74	269	642	664	1848.74	317	346	243	1848.74	227	489	354	1848.74	216	146	-27	1848.74	192	334	225	1848.74	495	614	350	1848.74
	1851.22	328	366	374	1851.22	568	472	583	1851.22	440	437	608	1851.22	340	812	565	1851.22	287	375	545	1851.22	267	302	304	1851.22	161	612	611	1851.22	236	-36	220	1851.22	238	261	288	1851.22	316	-102	135	1851.22	294	333	204	1851.22	506	553	221	1851.22
	1853.7	346	370	405	1853.7	545	741	436	1853.7	212	611	402	1853.7	336	626	604	1853.7	187	341	560	1853.7	205	174	255	1853.7	253	577	715	1853.7	536	195	195	1853.7	233	418	255	1853.7	301	65	139	1853.7	391	316	113	1853.7	522	721	390	1853.7
	1856.18	367	326	324	1856.18	421	206	522	1856.18	481	420	444	1856.18	259	627	533	1856.18	304	383	450	1856.18	318	165	334	1856.18	262	521	465	1856.18	248	102	219	1856.18	254	309	293	1856.18	204	54	-12	1856.18	407	269	134	1856.18	548	415	124	1856.18
	1858.65	304	325	332	1858.65	447	430	529	1858.65	464	450	511	1858.65	370	572	562	1858.65	356	313	318	1858.65	172	64	248	1858.65	202	460	611	1858.65	316	319	185	1858.65	103	356	312	1858.65	165	81	8	1858.65	368	304	247	1858.65	368	519	118	1858.65
	1861.13	265	234	264	1861.13	376	515	422	1861.13	401	270	540	1861.13	35	690	539	1861.13	269	248	481	1861.13	255	87	398	1861.13	219	421	708	1861.13	290	205	154	1861.13	71	298	111	1861.13	108	-79	2	1861.13	376	344	237	1861.13	489	392	312	1861.13
	1863.6	327	353	327	1863.6	361	340	365	1863.6	440	442	361	1863.6	312	525	698	1863.6	347	423	475	1863.6	254	127	360	1863.6	255	445	575	1863.6	253	80	-40	1863.6	221	522	251	1863.6	87	-277	-9	1863.6	368	369	355	1863.6	404	294	141	1863.6
	1866.07	247	242	256	1866.07	430	353	373	1866.07	332	537	276	1866.07	255	532	516	1866.07	165	354	455	1866.07	215	151	318	1866.07	90	502	446	1866.07	296	302	177	1866.07	223	592	310	1866.07	118	107	-82	1866.07	402	417	247	1866.07	441	455	256	1866.07
	1868.54	306	293	287	1868.54	467	409	228	1868.54	327	408	277	1868.54	226	561	377	1868.54	275	387	349	1868.54	173	66	307	1868.54	256	407	638	1868.54	363	208	122	1868.54	207	482	58	1868.54	299	97	23	1868.54	278	247	267	1868.54	316	401	251	1868.54
	1871	253	205	187	1871	311	272	326	1871	416	291	338	1871	271	513	328	1871	168	230	484	1871	148	247	277	1871	101	524	534	1871	205	107	219	1871	-38	193	327	1871	126	99	128	1871	363	261	194	1871	497	526	159	1871
	1873.47	348	279	248	1873.47	248	493	363	1873.47	302	296	373	1873.47	261	553	491	1873.47	146	372	365	1873.47	226	-10	320	1873.47	174	379	520	1873.47	261	174	4	1873.47	221	427	250	1873.47	91	118	64	1873.47	464	327	275	1873.47	378	488	260	1873.47
	1875.93	290	256	266	1875.93	182	407	283	1875.93	324	273	342	1875.93	239	405	176	1875.93	125	281	411	1875.93	120	78	228	1875.93	214	409	554	1875.93	133	144	96	1875.93	315	525	210	1875.93	278	117	18	1875.93	356	339	118	1875.93	464	513	53	1875.93
	1878.39	322	347	281	1878.39	301	214	362	1878.39	392	275	361	1878.39	150	428	372	1878.39	17	516	367	1878.39	170	-81	251	1878.39	184	444	576	1878.39	153	140	143	1878.39	106	348	272	1878.39	204	-63	-40	1878.39	228	294	171	1878.39	261	539	336	1878.39
	1880.86	243	252	232	1880.86	175	349	331	1880.86	342	311	334	1880.86	315	487	225	1880.86	162	141	383	1880.86	218	64	178	1880.86	161	630	516	1880.86	111	117	21	1880.86	202	575	177	1880.86	202	30	-142	1880.86	321	337	190	1880.86	347	437	170	1880.86
	1883.32	212	205	166	1883.32	250	256	-60	1883.32	156	242	32	1883.32	110	405	211	1883.32	-12	148	285	1883.32	99	23	41	1883.32	126	167	347	1883.32	86	102	-19	1883.32	3	230	146	1883.32	84	-285	-71	1883.32	222	179	236	1883.32	271	271	118	1883.32
	1885.77	243	252	232	1885.77	175	349	331	1885.77	342	311	334	1885.77	315	487	225	1885.77	162	141	383	1885.77	218	64	178	1885.77	161	630	516	1885.77	111	117	21	1885.77	202	575	177	1885.77	202	30	-142	1885.77	321	337	190	1885.77	347	437	170	1885.77
[truncated: 57 more columns]

## Sheet: Table S3
USNM accession #	632144		632144		632411		632411		637228		637228		637146		637146		637146		642638		642638
Species	Alisterus scapularis		Alisterus scapularis		Pionites melanocephala		Pionites melanocephala		Pionospitta caica		Pionospitta caica		Pionus fuscus		Pionus fuscus		Pionus fuscus		Poicephalus rueppelli		Poicephalus rueppelli
Common name	Australian king parrot		Australian king parrot		Black-headed parrot		Black-headed parrot		Caica parrot		Caica parrot		Dusky parrot		Dusky parrot		Dusky parrot		Rüppell's parrot		Rüppell's parrot
Excitation wavelenth	780 nm		1064 nm		780 nm		1064 nm		1064 nm		780 nm		532 nm		780 nm		1064 nm		780 nm		1064 nm
Collection details	16 × 2s scans		1024 scans		32 × 2s scans		1024 scans		1024 scans		32 × 2s scans		10 × 20s scans		32 × 2s scans		256 scans		32 × 2s scans		1024 scans
Instrument	Dispersive Raman		FT Raman		Dispersive Raman		FT Raman		FT Raman		Dispersive Raman		Dispersive Raman		Dispersive Raman		FT Raman		Dispersive Raman		FT Raman
Feather barb color	Red		Red		Yellow-orange		Yellow-orange		Yellow		Yellow		Red		Red		Red		Yellow		Yellow
Raman Parameters	Raman shift (cm-1)	Intensity	Raman shift (cm-1)	Intensity	Raman shift (cm-1)	Intensity	Raman shift (cm-1)	Intensity	Raman shift (cm-1)	Intensity	Raman shift (cm-1)	Intensity	Raman shift (cm-1)	Intensity	Raman shift (cm-1)	Intensity	Raman shift (cm-1)	Intensity	Raman shift (cm-1)	Intensity	Raman shift (cm-1)	Intensity
	99.631	23.045	399.13	0	99.627	141.08	96.3565	0	96.3565	0	99.631	68.205	98.31	108.73	99.627	25.109	98.284	0	99.627	108.46	96.3565	0
	100.113	22.875	401.059	0	100.109	140.63	98.285	0	98.285	0	100.113	67.888	100.238	108.73	100.109	24.952	100.213	0.20516	100.109	107.61	98.285	0
	100.596	22.66	402.988	0	100.591	140	100.213	0	100.213	0	100.596	67.527	102.167	108.46	100.591	24.762	102.141	0.28328	100.591	106.9	100.213	0
	101.078	22.324	404.916	0	101.073	139.38	102.142	0	102.142	0	101.078	67.055	104.095	109.16	101.073	24.579	104.07	0.36171	101.073	106.21	102.142	0
	101.56	21.895	406.844	0	101.556	138.93	104.07	0	104.07	0	101.56	66.497	106.024	111.82	101.556	24.436	105.998	0.40574	101.556	105.49	104.07	0
	102.042	21.562	408.773	0	102.038	138.74	105.999	0	105.999	0	102.042	66.019	107.952	113.65	102.038	24.347	107.927	0.44456	102.038	104.71	105.999	0
	102.524	21.427	410.702	0	102.52	138.64	107.927	0	107.927	0	102.524	65.734	109.881	114.82	102.52	24.284	109.855	0.45882	102.52	103.9	107.927	0
	103.006	21.376	412.63	0	103.002	138.29	109.856	0	109.856	0	103.006	65.499	111.809	115.52	103.002	24.182	111.784	0.45791	103.002	103.13	109.856	0
	103.488	21.34	414.558	0	103.484	137.47	111.784	0	111.784	0	103.488	65.214	113.738	116.03	103.484	24.001	113.712	0.48609	103.484	102.47	111.784	0
	103.97	21.311	416.487	0	103.966	136.7	113.713	0	113.713	0	103.97	64.866	115.666	116.23	103.966	23.835	115.641	0.49693	103.966	101.72	113.713	0
	104.452	21.255	418.416	0	104.448	136.05	115.641	0	115.641	0	104.452	64.462	117.594	116.39	104.448	23.699	117.569	0.49092	104.448	100.82	115.641	0
	104.935	21.11	420.344	0	104.93	135.5	117.57	0	117.57	0	104.935	63.987	119.523	116.55	104.93	23.583	119.498	0.47131	104.93	99.854	117.57	0
	105.417	20.816	422.272	0	105.412	135.09	119.499	0	119.499	0	105.417	63.396	121.451	116.69	105.412	23.477	121.426	0.45469	105.412	98.905	119.499	0
	105.899	20.614	424.201	0	105.895	134.82	121.427	0	121.427	0	105.899	62.87	123.38	116.83	105.895	23.377	123.355	0.4909	105.895	98.008	121.427	0
	106.381	20.593	426.13	0	106.377	134.65	123.356	0	123.356	0	106.381	62.393	125.308	116.87	106.377	23.279	125.283	0.52518	106.377	97.171	123.356	0
	106.863	20.626	428.058	0	106.859	134.4	125.284	0	125.284	0	106.863	61.998	127.237	116.86	106.859	23.169	127.212	0.5193	106.859	96.434	125.284	0
	107.345	20.637	429.986	0	107.341	134.02	127.212	0	127.212	0	107.345	61.734	129.165	116.91	107.341	23.023	129.14	0.52159	107.341	95.805	127.212	0
	107.827	20.599	431.915	0	107.823	133.6	129.141	0	129.141	0	107.827	61.615	131.094	116.96	107.823	22.891	131.069	0.52922	107.823	95.239	129.141	0
	108.309	20.512	433.843	0	108.305	133.14	131.069	0	131.069	0	108.309	61.579	133.022	117.04	108.305	22.805	132.997	0.52761	108.305	94.772	131.069	0
	108.792	20.382	435.772	0	108.787	132.65	132.998	0	132.998	0	108.792	61.484	134.951	117.17	108.787	22.747	134.926	0.50386	108.787	94.367	132.998	0
	109.274	20.109	437.7	0	109.269	132.19	134.926	0	134.926	0	109.274	61.332	136.879	117.38	109.269	22.659	136.854	0.49521	109.269	93.92	134.926	0
	109.756	19.905	439.629	0	109.752	131.78	136.855	0	136.855	0	109.756	61.101	138.808	117.51	109.752	22.493	138.783	0.48041	109.752	93.351	136.855	0
	110.238	19.823	441.557	0	110.234	131.41	138.783	0	138.783	0	110.238	60.718	140.736	117.49	110.234	22.268	140.711	0.45993	110.234	92.683	138.783	0
	110.72	19.802	443.486	0	110.716	130.98	140.712	0	140.712	0	110.72	60.27	142.665	117.29	110.716	22.073	142.64	0.45319	110.716	92.049	140.712	0
	111.202	19.767	445.414	0	111.198	130.38	142.64	0	142.64	0	111.202	59.865	144.593	117.19	111.198	21.901	144.568	0.49871	111.198	91.508	142.64	0
	111.684	19.679	447.343	0	111.68	129.8	144.569	0	144.569	0	111.684	59.554	146.521	117.23	111.68	21.764	146.497	0.53445	111.68	90.949	144.569	0
	112.166	19.548	449.271	0	112.162	129.43	146.497	0	146.497	0	112.166	59.322	148.45	117.34	112.162	21.689	148.425	0.51416	112.162	90.213	146.497	0
	112.648	19.413	451.2	0	112.644	129.31	148.426	0	148.426	0	112.648	59.118	150.378	117.41	112.644	21.689	150.354	0.48413	112.644	89.263	148.426	0
	113.131	19.261	453.128	0	113.126	129.21	150.354	0	150.354	0	113.131	58.967	152.307	117.38	113.126	21.671	152.282	0.47481	113.126	88.378	150.354	0
	113.613	19.121	455.057	0	113.608	129.03	152.283	0	152.283	0	113.613	58.798	154.235	117.39	113.608	21.561	154.211	0.50579	113.608	87.799	152.283	0
	114.095	19.018	456.985	0	114.091	128.78	154.211	0	154.211	0	114.095	58.562	156.164	117.46	114.091	21.41	156.139	0.50644	114.091	87.355	154.211	0
	114.577	18.946	458.914	0	114.573	128.43	156.14	0	156.14	0	114.577	58.271	158.092	117.61	114.573	21.273	158.068	0.50796	114.573	86.877	156.14	0
	115.059	18.86	460.842	0	115.055	127.95	158.068	0	158.068	0	115.059	57.991	160.021	117.78	115.055	21.179	159.996	0.51979	115.055	86.295	158.068	0
	115.541	18.732	462.771	0	115.537	127.39	159.997	0	159.997	0	115.541	57.761	161.949	117.89	115.537	21.107	161.925	0.52734	115.537	85.64	159.997	0
	116.023	18.579	464.699	0	116.019	126.79	161.925	0	161.925	0	116.023	57.565	163.878	118.01	116.019	20.98	163.853	0.55214	116.019	85.006	161.925	0
	116.505	18.42	466.628	0	116.501	126.05	163.854	0	163.854	0	116.505	57.378	165.806	118.27	116.501	20.702	165.782	0.57092	116.501	84.437	163.854	0
	116.987	18.24	468.556	0	116.983	125.47	165.782	0	165.782	0	116.987	57.196	167.735	118.8	116.983	20.511	167.71	0.58631	116.983	83.826	165.782	0
	117.47	18.082	470.485	0	117.465	125.25	167.711	0	167.711	0	117.47	57.026	169.663	119.32	117.465	20.545	169.639	0.58701	117.465	83.079	167.711	0
	117.952	18.017	472.413	0	117.948	125.2	169.639	0	169.639	0	117.952	56.891	171.592	119.71	117.948	20.684	171.567	0.54325	117.948	82.288	169.639	0
	118.434	18.08	474.342	0	118.43	125.02	171.568	0	171.568	0	118.434	56.803	173.52	119.93	118.43	20.755	173.496	0.54299	118.43	81.591	171.568	0
	118.916	18.123	476.27	0	118.912	124.48	173.496	0	173.496	0	118.916	56.702	175.448	120.18	118.912	20.634	175.424	0.58182	118.912	81.096	173.496	0
	119.398	18.111	478.199	0	119.394	123.6	175.425	0	175.425	0	119.398	56.583	177.377	120.55	119.394	20.327	177.353	0.5772	119.394	80.794	175.425	0
	119.88	18.052	480.127	0	119.876	123.04	177.353	0	177.353	0	119.88	56.434	179.305	120.99	119.876	20.112	179.281	0.56202	119.876	80.349	177.353	0
	120.362	17.941	482.056	0	120.358	123.14	179.282	0	179.282	0	120.362	56.24	181.234	121.34	120.358	20.075	181.21	0.56651	120.358	79.642	179.282	0
	120.844	17.773	483.984	0	120.84	123.19	181.21	0	181.21	0	120.844	55.992	183.162	121.57	120.84	20.033	183.138	0.55262	120.84	78.933	181.21	0
	121.327	17.566	485.913	0	121.322	122.95	183.139	0	183.139	0	121.327	55.698	185.091	121.76	121.322	19.911	185.067	0.56274	121.322	78.307	183.139	0
	121.809	17.374	487.841	0	121.804	122.48	185.067	0	185.067	0	121.809	55.383	187.019	121.95	121.804	19.733	186.995	0.5491	121.804	77.754	185.067	0
	122.291	17.19	489.77	0	122.287	121.9	186.996	0	186.996	0	122.291	54.945	188.948	122.18	122.287	19.584	188.924	0.53044	122.287	77.203	186.996	0
	122.773	17.041	491.698	0	122.769	121.35	188.924	0	188.924	0	122.773	54.622	190.876	122.38	122.769	19.556	190.852	0.53001	122.769	76.597	188.924	0
	123.255	16.965	493.627	0	123.251	120.81	190.853	0	190.853	0	123.255	54.541	192.805	122.52	123.251	19.648	192.781	0.52656	123.251	75.935	190.853	0
	123.737	16.919	495.555	0	123.733	120.34	192.781	0	192.781	0	123.737	54.574	194.733	122.62	123.733	19.624	194.709	0.51896	123.733	75.321	192.781	0
	124.219	16.845	497.484	0	124.215	119.96	194.71	0	194.71	0	124.219	54.538	196.662	122.84	124.215	19.375	196.638	0.53108	124.215	74.773	194.71	0
	124.701	16.702	499.412	0	124.697	119.62	196.638	0	196.638	0	124.701	54.311	198.59	123.27	124.697	19.095	198.566	0.51724	124.697	74.26	196.638	0
	125.183	16.499	501.341	0	125.179	119.26	198.567	0	198.567	0	125.183	53.916	200.519	123.75	125.179	18.96	200.495	0.48193	125.179	73.79	198.567	0
	125.666	16.352	503.269	0	125.661	118.9	200.495	0	200.495	0	125.666	53.637	202.447	124.17	125.661	18.991	202.423	0.48808	125.661	73.367	200.495	0
	126.148	16.299	505.198	0	126.143	118.54	202.424	0	202.424	0	126.148	53.549	204.376	124.47	126.143	19.021	204.352	0.48204	126.143	72.903	202.424	0
	126.63	16.25	507.126	0	126.626	118.19	204.352	0	204.352	0	126.63	53.471	206.304	124.78	126.626	18.871	206.28	0.44792	126.626	72.249	204.352	0
	127.112	16.155	509.055	0	127.108	117.86	206.281	0	206.281	0	127.112	53.367	208.232	125.09	127.108	18.614	208.209	0.44016	127.108	71.49	206.281	0
	127.594	16.032	510.983	0	127.59	117.56	208.209	0	208.209	0	127.594	53.228	210.161	125.41	127.59	18.397	210.137	0.44894	127.59	70.799	208.209	0
	128.076	15.955	512.912	0	128.072	117.28	210.138	0	210.138	0	128.076	53.029	212.089	125.75	128.072	18.263	212.066	0.45394	128.072	70.22	210.138	0
	128.558	16.009	514.84	0	128.554	117.02	212.066	0	212.066	0	128.558	52.716	214.018	126.07	128.554	18.199	213.994	0.45937	128.554	69.743	212.066	0
	129.04	16.155	516.769	0	129.036	116.75	213.995	0	213.995	0	129.04	52.328	215.946	126.42	129.036	18.179	215.923	0.47424	129.036	69.37	213.995	0
	129.523	16.169	518.697	0	129.518	116.45	215.923	0	215.923	0	129.523	52.071	217.875	126.79	129.518	18.235	217.851	0.47468	129.518	69.185	215.923	0
	130.005	15.938	520.626	0	130	116.17	217.852	0	217.852	0	130.005	52.058	219.803	127.27	130	18.281	219.78	0.45726	130	68.951	217.852	0
	130.487	15.65	522.554	0	130.483	115.93	219.78	0	219.78	0	130.487	52.102	221.732	127.72	130.483	18.285	221.708	0.44472	130.483	68.549	219.78	0
	130.969	15.47	524.483	0	130.965	115.72	221.709	0	221.709	0	130.969	52.025	223.66	128.1	130.965	18.251	223.637	0.45159	130.965	68.027	221.709	0
	131.451	15.41	526.411	0	131.447	115.51	223.637	0	223.637	0	131.451	51.81	225.589	128.43	131.447	18.18	225.565	0.46212	131.447	67.453	223.637	0
	131.933	15.373	528.34	0	131.929	115.28	225.566	0	225.566	0	131.933	51.601	227.517	128.81	131.929	18.055	227.494	0.46454	131.929	66.845	225.566	0
	132.415	15.298	530.268	0	132.411	115.03	227.494	0	227.494	0	132.415	51.531	229.446	129.31	132.411	17.879	229.422	0.45872	132.411	66.207	227.494	0
	132.897	15.207	532.197	0	132.893	114.79	229.423	0	229.423	0	132.897	51.521	231.374	129.85	132.893	17.785	231.351	0.43656	132.893	65.683	229.423	0
	133.379	15.13	534.125	0	133.375	114.6	231.351	0	231.351	0	133.379	51.475	233.303	130.34	133.375	17.91	233.279	0.42151	133.375	65.433	231.351	0
	133.862	15.096	536.054	0	133.857	114.38	233.28	0	233.28	0	133.862	51.361	235.231	130.71	133.857	17.992	235.208	0.43126	133.857	65.153	233.28	0
	134.344	15.073	537.982	0	134.339	114.1	235.208	0	235.208	0	134.344	51.189	237.159	131.11	134.339	17.955	237.136	0.466	134.339	64.761	235.208	0
	134.826	14.98	539.911	0	134.822	113.77	237.137	0	237.137	0	134.826	50.976	239.088	131.57	134.822	17.816	239.065	0.48529	134.822	64.271	237.137	0
	135.308	14.774	541.839	0	135.304	113.4	239.065	0	239.065	0	135.308	50.685	241.016	132.09	135.304	17.635	240.993	0.48292	135.304	63.744	239.065	0
	135.79	14.565	543.768	0	135.786	113.01	240.994	0	240.994	0	135.79	50.41	242.945	132.64	135.786	17.457	242.922	0.45144	135.786	63.222	240.994	0
	136.272	14.365	545.696	0	136.268	112.57	242.922	0	242.922	0	136.272	50.166	244.873	133.26	136.268	17.281	244.85	0.40493	136.268	62.707	242.922	0
	136.754	14.19	547.625	0	136.75	112.18	244.851	0	244.851	0	136.754	49.959	246.802	133.89	136.75	17.123	246.779	0.43777	136.75	62.22	244.851	0
	137.236	14.073	549.553	0	137.232	111.9	246.779	0	246.779	0	137.236	49.796	248.73	134.41	137.232	16.941	248.707	0.50296	137.232	61.764	246.779	0
	137.719	14.04	551.482	0	137.714	111.61	248.708	0	248.708	0	137.719	49.69	250.659	134.78	137.714	16.805	250.636	0.50185	137.714	61.325	248.708	0
	138.201	14.081	553.41	0	138.196	111.23	250.636	0	250.636	0	138.201	49.635	252.587	135.18	138.196	16.784	252.564	0.48064	138.196	60.884	250.636	0
	138.683	14.072	555.339	0	138.679	110.76	252.565	0	252.565	0	138.683	49.553	254.516	135.67	138.679	16.87	254.493	0.46708	138.679	60.446	252.565	0
	139.165	13.989	557.267	0	139.161	110.35	254.493	0	254.493	0	139.165	49.459	256.444	136.25	139.161	16.964	256.421	0.46021	139.161	60.047	254.493	0
	139.647	13.874	559.196	0	139.643	110.16	256.422	0	256.422	0	139.647	49.323	258.373	136.9	139.643	16.971	258.35	0.47425	139.643	59.742	256.422	0
	140.129	13.688	561.124	0	140.125	110.22	258.35	0	258.35	0	140.129	49.11	260.301	137.71	140.125	16.884	260.278	0.47184	140.125	59.537	258.35	0
	140.611	13.473	563.053	0	140.607	110.08	260.279	0	260.279	0	140.611	48.848	262.23	138.52	140.607	16.799	262.207	0.48204	140.607	59.291	260.279	0
	141.093	13.319	564.981	0	141.089	109.51	262.207	0	262.207	0	141.093	48.605	264.158	139.18	141.089	16.727	264.135	0.48643	141.089	59.029	262.207	0
	141.575	13.309	566.91	0	141.571	108.83	264.136	0	264.136	0	141.575	48.439	266.086	139.55	141.571	16.655	266.064	0.45029	141.571	58.709	264.136	0
	142.058	13.451	568.838	0	142.053	108.4	266.064	0	266.064	0	142.058	48.351	268.015	139.93	142.053	16.562	267.992	0.4394	142.053	58.239	266.064	0
	142.54	13.438	570.767	0	142.535	108.3	267.993	0	267.993	0	142.54	48.18	269.943	140.43	142.535	16.439	269.921	0.45716	142.535	57.572	267.993	0
	143.022	13.147	572.695	0	143.018	108.23	269.921	0	269.921	0	143.022	47.81	271.872	141.09	143.018	16.326	271.849	0.45305	143.018	56.93	269.921	0
	143.504	12.849	574.624	0	143.5	107.88	271.85	0	271.85	0	143.504	47.476	273.8	141.74	143.5	16.284	273.778	0.42538	143.5	56.553	271.85	0
	143.986	12.681	576.552	0	143.982	107.36	273.778	0	273.778	0	143.986	47.334	275.729	142.41	143.982	16.284	275.706	0.42642	143.982	56.352	273.778	0
	144.468	12.641	578.481	0	144.464	106.91	275.707	0	275.707	0	144.468	47.367	277.657	143.1	144.464	16.256	277.635	0.42953	144.464	56.157	275.707	0
	144.95	12.643	580.409	0	144.946	106.71	277.635	0	277.635	0	144.95	47.405	279.586	143.81	144.946	16.137	279.563	0.42499	144.946	55.905	277.635	0
	145.432	12.629	582.338	0	145.428	106.66	279.564	0	279.564	0	145.432	47.304	281.514	144.61	145.428	15.963	281.492	0.43396	145.428	55.603	279.564	0
	145.914	12.597	584.266	0	145.91	106.54	281.492	0	281.492	0	145.914	47.08	283.443	145.37	145.91	15.867	283.42	0.44815	145.91	55.279	281.492	0
	146.397	12.557	586.195	0	146.392	106.34	283.421	0	283.421	0	146.397	46.902	285.371	146.08	146.392	15.912	285.349	0.45449	146.392	54.928	283.421	0
	146.879	12.505	588.123	0	146.875	106.04	285.349	0	285.349	0	146.879	46.799	287.3	146.74	146.875	15.947	287.277	0.45057	146.875	54.555	285.349	0
	147.361	12.444	590.052	0	147.357	105.57	287.278	0	287.278	0	147.361	46.734	289.228	147.25	147.357	15.91	289.206	0.47511	147.357	54.176	287.278	0
	147.843	12.377	591.98	0	147.839	105.01	289.206	0	289.206	0	147.843	46.683	291.157	147.53	147.839	15.81	291.134	0.44957	147.839	53.781	289.206	0
	148.325	12.303	593.909	0	148.321	104.5	291.135	0	291.135	0	148.325	46.649	293.085	147.67	148.321	15.664	293.063	0.4187	148.321	53.353	291.135	0
	148.807	12.224	595.837	0	148.803	104.16	293.063	0	293.063	0	148.807	46.6	295.013	147.74	148.803	15.461	294.991	0.42416	148.803	52.861	293.063	0
	149.289	12.125	597.766	0	149.285	103.99	294.992	0	294.992	0	149.289	46.49	296.942	147.67	149.285	15.196	296.92	0.4289	149.285	52.298	294.992	0
	149.771	12.021	599.694	0	149.767	103.8	296.92	0	296.92	0	149.771	46.352	298.87	147.59	149.767	15.047	298.848	0.46786	149.767	51.821	296.92	0
	150.254	11.938	601.623	0	150.249	103.59	298.849	0	298.849	0	150.254	46.234	300.799	147.53	150.249	15.155	300.777	0.49748	150.249	51.502	298.849	0
	150.736	11.889	603.551	0	150.731	103.39	300.777	0	300.777	0	150.736	46.177	302.727	147.48	150.731	15.254	302.705	0.47264	150.731	51.205	300.777	0
	151.218	11.865	605.48	0	151.214	103.23	302.706	0	302.706	0	151.218	46.148	304.656	147.38	151.214	15.275	304.634	0.40552	151.214	50.905	302.706	0
	151.7	11.84	607.408	0	151.696	103.1	304.634	0	304.634	0	151.7	46.055	306.584	147.13	151.696	15.221	306.562	0.38099	151.696	50.596	304.634	0
	152.182	11.833	609.337	0	152.178	102.93	306.563	0	306.563	0	152.182	45.862	308.513	146.89	152.178	15.133	308.491	0.41935	152.178	50.285	306.563	0
	152.664	11.786	611.265	0	152.66	102.65	308.491	0	308.491	0	152.664	45.657	310.441	146.8	152.66	15.04	310.419	0.45159	152.66	49.978	308.491	0
	153.146	11.648	613.194	0	153.142	102.26	310.42	0	310.42	0	153.146	45.441	312.37	147.06	153.142	14.941	312.348	0.48126	153.142	49.677	310.42	0
	153.628	11.467	615.122	0	153.624	101.91	312.348	0	312.348	0	153.628	45.242	314.298	147.28	153.624	14.853	314.276	0.48335	153.624	49.365	312.348	0
	154.11	11.317	617.051	0	154.106	101.59	314.277	0	314.277	0	154.11	45.103	316.227	147.37	154.106	14.733	316.205	0.45631	154.106	48.987	314.277	0
	154.593	11.249	618.979	0	154.588	101.32	316.205	0	316.205	0	154.593	45.062	318.155	147.38	154.588	14.654	318.133	0.4467	154.588	48.645	316.205	0
	155.075	11.254	620.908	0	155.07	101.11	318.134	0	318.134	0	155.075	45.109	320.084	147.49	155.07	14.685	320.062	0.45469	155.07	48.434	318.134	0
	155.557	11.231	622.836	0	155.553	100.97	320.062	0	320.062	0	155.557	45.121	322.012	147.83	155.553	14.814	321.99	0.43238	155.553	48.339	320.062	0
	156.039	11.121	624.765	0	156.035	100.8	321.991	0	321.991	0	156.039	45.11	323.94	148.24	156.035	14.939	323.919	0.42428	156.035	48.243	321.991	0
	156.521	11.038	626.693	0	156.517	100.56	323.919	0	323.919	0	156.521	45.043	325.869	148.65	156.517	14.965	325.847	0.43638	156.517	48.032	323.919	0
	157.003	11.012	628.622	0	156.999	100.21	325.848	0	325.848	0	157.003	44.875	327.797	149.04	156.999	14.878	327.776	0.43213	156.999	47.692	325.848	0
	157.485	11.029	630.55	0	157.481	99.924	327.776	0	327.776	0	157.485	44.645	329.726	149.42	157.481	14.796	329.704	0.44793	157.481	47.343	327.776	0
	157.967	11.066	632.479	0	157.963	99.749	329.705	0	329.705	0	157.967	44.423	331.654	149.76	157.963	14.712	331.633	0.46027	157.963	46.957	329.705	0
	158.45	11.114	634.407	0	158.445	99.598	331.633	0	331.633	0	158.45	44.267	333.583	150.07	158.445	14.639	333.561	0.43906	158.445	46.578	331.633	0
	158.932	11.176	636.336	0	158.927	99.376	333.562	0	333.562	0	158.932	44.178	335.511	150.41	158.927	14.589	335.49	0.42962	158.927	46.253	333.562	0
	159.414	11.124	638.264	0	159.41	99.066	335.49	0	335.49	0	159.414	44.049	337.44	150.87	159.41	14.568	337.418	0.44883	159.41	45.989	335.49	0
	159.896	10.831	640.193	0	159.892	98.739	337.419	0	337.419	0	159.896	43.847	339.368	151.29	159.892	14.555	339.347	0.4636	159.892	45.756	337.419	0
	160.378	10.575	642.121	0	160.374	98.435	339.347	0	339.347	0	160.378	43.647	341.297	151.57	160.374	14.558	341.275	0.4604	160.374	45.541	339.347	0
	160.86	10.518	644.05	0	160.856	98.158	341.276	0	341.276	0	160.86	43.48	343.225	151.65	160.856	14.56	343.204	0.43444	160.856	45.336	341.276	0
	161.342	10.619	645.978	0	161.338	97.931	343.204	0	343.204	0	161.342	43.344	345.154	151.81	161.338	14.522	345.132	0.38515	161.338	45.128	343.204	0
	161.824	10.699	647.907	0	161.82	97.798	345.133	0	345.133	0	161.824	43.226	347.082	152.17	161.82	14.393	347.061	0.41349	161.82	44.942	345.133	0
	162.306	10.605	649.835	0	162.302	97.717	347.061	0	347.061	0	162.306	43.118	349.011	152.66	162.302	14.218	348.989	0.46676	162.302	44.747	347.061	0
	162.789	10.349	651.764	0	162.784	97.58	348.99	0	348.99	0	162.789	43.018	350.939	153.1	162.784	14.106	350.918	0.46774	162.784	44.451	348.99	0
	163.271	10.188	653.692	0	163.266	97.344	350.918	0	350.918	0	163.271	42.904	352.867	153.4	163.266	14.086	352.846	0.47602	163.266	43.985	350.918	0
	163.753	10.2	655.62	0	163.749	97.133	352.847	0	352.847	0	163.753	42.776	354.796	153.73	163.749	14.079	354.775	0.47273	163.749	43.551	352.847	0
	164.235	10.245	657.549	0	164.231	97.064	354.775	0	354.775	0	164.235	42.635	356.724	154.14	164.231	14.047	356.703	0.46839	164.231	43.266	354.775	0
	164.717	10.2	659.477	0	164.713	97.055	356.704	0	356.704	0	164.717	42.455	358.653	154.64	164.713	13.999	358.632	0.42436	164.713	43.073	356.704	0
	165.199	10.057	661.406	0	165.195	96.965	358.632	0	358.632	0	165.199	42.235	360.581	155.15	165.195	13.944	360.56	0.40895	165.195	42.873	358.632	0
	165.681	9.9428	663.335	0	165.677	96.69	360.561	0	360.561	0	165.681	42.066	362.51	155.66	165.677	13.885	362.489	0.44137	165.677	42.592	360.561	0
	166.163	9.9929	665.263	0	166.159	96.259	362.489	0	362.489	0	166.163	42.076	364.438	156.13	166.159	13.824	364.417	0.44469	166.159	42.254	362.489	0
	166.646	10.126	667.192	0	166.641	95.879	364.418	0	364.418	0	166.646	42.174	366.367	156.54	166.641	13.768	366.346	0.45571	166.641	42.02	364.418	0
	167.128	10.191	669.12	0	167.123	95.578	366.346	0	366.346	0	167.128	42.19	368.295	156.79	167.123	13.704	368.274	0.46767	167.123	42.009	366.346	0
	167.61	10.122	671.048	0	167.606	95.306	368.275	0	368.275	0	167.61	42.055	370.224	157.04	167.606	13.661	370.203	0.4436	167.606	41.983	368.275	0
	168.092	9.9913	672.977	0	168.088	95.073	370.203	0	370.203	0	168.092	41.84	372.152	157.32	168.088	13.658	372.131	0.4189	168.088	41.879	370.203	0
	168.574	9.9119	674.905	0	168.57	94.857	372.132	0	372.132	0	168.574	41.639	374.081	157.62	168.57	13.68	374.06	0.42742	168.57	41.717	372.132	0
	169.056	9.9097	676.834	0	169.052	94.611	374.06	0	374.06	0	169.056	41.446	376.009	157.93	169.052	13.707	375.988	0.44108	169.052	41.54	374.06	0
	169.538	9.8881	678.763	0	169.534	94.292	375.988	0	375.988	0	169.538	41.285	377.938	158.24	169.534	13.726	377.917	0.44088	169.534	41.384	375.988	0
	170.02	9.7569	680.691	0	170.016	93.902	377.917	0	377.917	0	170.02	41.186	379.866	158.57	170.016	13.737	379.845	0.46572	170.016	41.247	377.917	0
	170.502	9.5965	682.62	0	170.498	93.64	379.846	0	379.846	0	170.502	41.117	381.794	158.96	170.498	13.717	381.774	0.49248	170.498	41.047	379.846	0
	170.985	9.5085	684.548	0	170.98	93.648	381.774	0	381.774	0	170.985	41.038	383.723	159.47	170.98	13.638	383.702	0.46348	170.98	40.745	381.774	0
	171.467	9.5538	686.476	0	171.462	93.626	383.702	0	383.702	0	171.467	40.922	385.651	159.95	171.462	13.558	385.631	0.42964	171.462	40.425	383.702	0
	171.949	9.6813	688.405	0	171.945	93.449	385.631	0	385.631	0	171.949	40.795	387.58	160.34	171.945	13.494	387.559	0.42232	171.945	40.072	385.631	0
	172.431	9.7305	690.333	0	172.427	93.163	387.56	0	387.56	0	172.431	40.75	389.508	160.66	172.427	13.444	389.488	0.44067	172.427	39.716	387.56	0
	172.913	9.6413	692.262	0	172.909	92.883	389.488	0	389.488	0	172.913	40.898	391.437	161.05	172.909	13.406	391.416	0.44339	172.909	39.44	389.488	0
	173.395	9.5557	694.191	0	173.391	92.689	391.416	0	391.416	0	173.395	40.958	393.365	161.55	173.391	13.378	393.345	0.4287	173.391	39.314	391.416	0
	173.877	9.4978	696.119	0	173.873	92.587	393.345	0	393.345	0	173.877	40.833	395.294	162.06	173.873	13.359	395.273	0.43735	173.873	39.334	393.345	0
	174.359	9.4634	698.048	0	174.355	92.582	395.274	0	395.274	0	174.359	40.606	397.222	162.52	174.355	13.341	397.202	0.43954	174.355	39.287	395.274	0
	174.841	9.4503	699.976	0	174.837	92.844	397.202	0	397.202	0	174.841	40.367	399.151	162.9	174.837	13.336	399.13	0.46437	174.837	39.187	397.202	0
	175.324	9.4588	701.904	0	175.319	93.036	399.13	0	399.13	0	175.324	40.161	401.079	163.31	175.319	13.323	401.059	0.45739	175.319	39.021	399.13	0
	175.806	9.4815	703.833	0	175.802	92.937	401.059	0	401.059	0	175.806	39.992	403.008	163.81	175.802	13.295	402.987	0.44331	175.802	38.73	401.059	0
	176.288	9.4791	705.761	0	176.284	92.577	402.988	0	402.988	0	176.288	39.885	404.936	164.36	176.284	13.251	404.915	0.4516	176.284	38.338	402.988	0
	176.77	9.4487	707.69	0	176.766	92.178	404.916	0	404.916	0	176.77	39.913	406.865	164.88	176.766	13.181	406.844	0.46733	176.766	37.986	404.916	0
	177.252	9.3928	709.619	0	177.248	91.892	406.844	0	406.844	0	177.252	39.925	408.793	165.43	177.248	13.054	408.772	0.43681	177.248	37.794	406.844	0
	177.734	9.3146	711.547	0	177.73	91.695	408.773	0	408.773	0	177.734	39.901	410.721	165.87	177.73	12.9	410.701	0.41344	177.73	37.728	408.773	0
	178.216	9.2103	713.476	0	178.212	91.468	410.702	0	410.702	0	178.216	39.845	412.65	166.11	178.212	12.825	412.629	0.44171	178.212	37.623	410.702	0
	178.698	9.0548	715.404	0	178.694	91.149	412.63	0	412.63	0	178.698	39.767	414.578	166.16	178.694	12.894	414.558	0.46177	178.694	37.442	412.63	0
	179.181	8.8236	717.332	0	179.176	90.846	414.558	0	414.558	0	179.181	39.67	416.507	166.23	179.176	12.995	416.486	0.48105	179.176	37.247	414.558	0
	179.663	8.5473	719.261	0	179.658	90.677	416.487	0	416.487	0	179.663	39.556	418.435	166.41	179.658	13.026	418.415	0.47555	179.658	37.113	416.487	0
	180.145	8.4338	721.189	0	180.141	90.652	418.416	0	418.416	0	180.145	39.432	420.364	166.6	180.141	12.981	420.343	0.44993	180.141	37.049	418.416	0
	180.627	8.5959	723.118	0	180.623	90.652	420.344	0	420.344	0	180.627	39.268	422.292	166.71	180.623	12.916	422.272	0.44202	180.623	36.95	420.344	0
	181.109	8.7548	725.046	0	181.105	90.686	422.272	0	422.272	0	181.109	39.129	424.221	166.57	181.105	12.848	424.2	0.45452	181.105	36.68	422.272	0
	181.591	8.8369	726.975	0	181.587	90.678	424.201	0	424.201	0	181.591	39.059	426.149	166.56	181.587	12.784	426.129	0.47797	181.587	36.362	424.201	0
	182.073	8.8517	728.903	0	182.069	90.513	426.13	0	426.13	0	182.073	39.031	428.078	166.87	182.069	12.741	428.057	0.48239	182.069	36.141	426.13	0
	182.555	8.8224	730.832	0	182.551	90.122	428.058	0	428.058	0	182.555	38.971	430.006	167.39	182.551	12.731	429.986	0.42418	182.551	36.088	428.058	0
	183.037	8.7488	732.76	0	183.033	89.629	429.986	0	429.986	0	183.037	38.833	431.935	167.77	183.033	12.73	431.914	0.39065	183.033	36.101	429.986	0
	183.52	8.6484	734.689	0	183.515	89.205	431.915	0	431.915	0	183.52	38.639	433.863	167.76	183.515	12.69	433.843	0.41293	183.515	36.004	431.915	0
	184.002	8.5737	736.617	0	183.997	88.824	433.843	0	433.843	0	184.002	38.468	435.792	167.83	183.997	12.578	435.771	0.43654	183.997	35.744	433.843	0
	184.484	8.5222	738.546	0	184.48	88.605	435.772	0	435.772	0	184.484	38.318	437.72	168.25	184.48	12.512	437.7	0.47251	184.48	35.506	435.772	0
	184.966	8.4956	740.474	0	184.962	88.693	437.7	0	437.7	0	184.966	38.187	439.648	169.3	184.962	12.592	439.628	0.47154	184.962	35.361	437.7	0
	185.448	8.5057	742.403	0	185.444	88.889	439.629	0	439.629	0	185.448	38.075	441.577	170.13	185.444	12.702	441.557	0.44793	185.444	35.254	439.629	0
	185.93	8.5488	744.331	0	185.926	89.023	441.557	0	441.557	0	185.93	37.982	443.505	170.51	185.926	12.72	443.485	0.45855	185.926	35.137	441.557	0
	186.412	8.5912	746.26	0	186.408	89.031	443.486	0	443.486	0	186.412	37.909	445.434	170.71	186.408	12.594	445.414	0.44281	186.408	34.988	443.486	0
	186.894	8.6332	748.188	0	186.89	88.932	445.414	0	445.414	0	186.894	37.883	447.362	171.04	186.89	12.39	447.342	0.40854	186.89	34.826	445.414	0
	187.377	8.654	750.117	0	187.372	88.772	447.343	0	447.343	0	187.377	37.86	449.291	171.59	187.372	12.278	449.271	0.43229	187.372	34.709	447.343	0
	187.859	8.6206	752.045	0	187.854	88.495	449.271	0	449.271	0	187.859	37.773	451.219	172.14	187.854	12.34	451.199	0.4581	187.854	34.694	449.271	0
	188.341	8.5168	753.974	0	188.337	88.24	451.2	0	451.2	0	188.341	37.595	453.148	172.57	188.337	12.368	453.128	0.43954	188.337	34.632	451.2	0
	188.823	8.4075	755.902	0	188.819	88.018	453.128	0	453.128	0	188.823	37.422	455.076	172.87	188.819	12.298	455.056	0.44428	188.819	34.468	453.128	0
	189.305	8.368	757.831	0	189.301	87.827	455.057	0	455.057	0	189.305	37.361	457.005	173.2	189.301	12.204	456.985	0.44905	189.301	34.268	455.057	0
	189.787	8.4096	759.759	0	189.783	87.651	456.985	0	456.985	0	189.787	37.429	458.933	173.69	189.783	12.168	458.913	0.43252	189.783	34.094	456.985	0
	190.269	8.4323	761.688	0	190.265	87.485	458.914	0	458.914	0	190.269	37.476	460.862	174.13	190.265	12.226	460.842	0.42465	190.265	33.976	458.914	0
	190.751	8.4126	763.616	0	190.747	87.349	460.842	0	460.842	0	190.751	37.435	462.79	174.4	190.747	12.339	462.77	0.42743	190.747	33.897	460.842	0
	191.233	8.3571	765.545	0	191.229	87.301	462.771	0	462.771	0	191.233	37.368	464.719	174.4	191.229	12.392	464.699	0.44524	191.229	33.815	462.771	0
	191.716	8.2346	767.473	0	191.711	87.473	464.699	0	464.699	0	191.716	37.311	466.647	174.57	191.711	12.323	466.627	0.43084	191.711	33.732	464.699	0
	192.198	8.0426	769.402	0	192.193	87.584	466.628	0	466.628	0	192.198	37.272	468.575	175.12	192.193	12.257	468.556	0.4237	192.193	33.644	466.628	0
	192.68	7.8673	771.33	0	192.676	87.61	468.556	0	468.556	0	192.68	37.241	470.504	175.87	192.676	12.194	470.484	0.45446	192.676	33.56	468.556	0
	193.162	7.8602	773.259	0	193.158	87.573	470.485	0	470.485	0	193.162	37.21	472.432	176.39	193.158	12.139	472.413	0.45863	193.158	33.467	470.485	0
	193.644	8.13	775.187	0	193.64	87.499	472.413	0	472.413	0	193.644	37.193	474.361	176.46	193.64	12.104	474.341	0.44619	193.64	33.347	472.413	0
	194.126	8.2681	777.116	0	194.122	87.396	474.342	0	474.342	0	194.126	37.135	476.289	176.62	194.122	12.094	476.27	0.43697	194.122	33.189	474.342	0
	194.608	8.0995	779.044	0	194.604	87.267	476.27	0	476.27	0	194.608	37.02	478.218	177.14	194.604	12.099	478.198	0.4374	194.604	33.01	476.27	0
	195.09	7.892	780.973	0	195.086	87.105	478.199	0	478.199	0	195.09	36.876	480.146	178.07	195.086	12.098	480.127	0.44275	195.086	32.851	478.199	0
	195.573	7.8446	782.901	0	195.568	86.864	480.127	0	480.127	0	195.573	36.719	482.075	178.76	195.568	12.103	482.055	0.43691	195.568	32.711	480.127	0
	196.055	7.9931	784.83	0	196.05	86.686	482.056	0	482.056	0	196.055	36.553	484.003	178.96	196.05	12.077	483.984	0.42367	196.05	32.592	482.056	0
	196.537	8.2118	786.758	0	196.533	86.63	483.984	0	483.984	0	196.537	36.384	485.932	179.06	196.533	11.971	485.912	0.41392	196.533	32.498	483.984	0
	197.019	8.2907	788.687	0	197.015	86.656	485.913	0	485.913	0	197.019	36.213	487.86	179.38	197.015	11.834	487.841	0.42549	197.015	32.425	485.913	0
	197.501	8.1032	790.615	0	197.497	86.703	487.841	0	487.841	0	197.501	35.986	489.789	179.97	197.497	11.767	489.769	0.4472	197.497	32.363	487.841	0
	197.983	8.0038	792.544	0	197.979	86.773	489.77	0	489.77	0	197.983	35.872	491.717	180.54	197.979	11.829	491.698	0.4582	197.979	32.311	489.77	0
	198.465	8.0736	794.472	0	198.461	86.807	491.698	0	491.698	0	198.465	36.019	493.646	181.04	198.461	11.934	493.626	0.44223	198.461	32.264	491.698	0
	198.947	8.1673	796.401	0	198.943	86.688	493.627	0	493.627	0	198.947	36.172	495.574	181.46	198.943	11.923	495.555	0.42634	198.943	32.227	493.627	0
	199.429	8.1638	798.329	0	199.425	86.4	495.555	0	495.555	0	199.429	36.093	497.502	181.82	199.425	11.784	497.483	0.43322	199.425	32.207	495.555	0
	199.912	8.0375	800.258	0.559823	199.907	86.124	497.484	0	497.484	0	199.912	35.742	499.431	182.07	199.907	11.662	499.412	0.4318	199.907	32.148	497.484	0
	200.394	7.864	802.186	0.565851	200.389	85.923	499.412	0	499.412	0	200.394	35.312	501.359	182.3	200.389	11.637	501.34	0.43838	200.389	31.976	499.412	0
	200.876	7.7562	804.115	0.556083	200.872	85.797	501.341	0	501.341	0	200.876	35.099	503.288	182.55	200.872	11.686	503.269	0.44848	200.872	31.732	501.341	0
	201.358	7.7492	806.043	0.550795	201.354	85.752	503.269	0	503.269	0	201.358	35.244	505.216	182.83	201.354	11.737	505.197	0.46941	201.354	31.569	503.269	0
	201.84	7.7437	807.972	0.556557	201.836	85.83	505.198	0	505.198	0	201.84	35.332	507.145	183.13	201.836	11.784	507.126	0.48235	201.836	31.569	505.198	0
	202.322	7.7407	809.9	0.558913	202.318	85.941	507.126	0	507.126	0	202.322	35.321	509.073	183.48	202.318	11.813	509.054	0.45452	202.318	31.607	507.126	0
	202.804	7.7386	811.829	0.567033	202.8	86.024	509.055	0	509.055	0	202.804	35.276	511.002	183.86	202.8	11.819	510.983	0.41997	202.8	31.564	509.055	0
	203.286	7.7335	813.757	0.560174	203.282	86.074	510.983	0	510.983	0	203.286	35.269	512.93	184.26	203.282	11.802	512.911	0.42112	203.282	31.446	510.983	0
	203.769	7.7242	815.686	0.545677	203.764	86.048	512.912	0	512.912	0	203.769	35.317	514.859	184.69	203.764	11.761	514.84	0.43086	203.764	31.3	512.912	0
	204.251	7.7198	817.614	0.550052	204.246	85.864	514.84	0	514.84	0	204.251	35.359	516.787	185.16	204.246	11.676	516.768	0.45958	204.246	31.142	514.84	0
	204.733	7.737	819.543	0.550711	204.729	85.534	516.769	0	516.769	0	204.733	35.291	518.716	185.72	204.729	11.552	518.697	0.45695	204.729	30.975	516.769	0
	205.215	7.7783	821.471	0.546812	205.211	85.288	518.697	0	518.697	0	205.215	35.103	520.644	186.31	205.211	11.469	520.625	0.46632	205.211	30.844	518.697	0
	205.697	7.8076	823.4	0.547272	205.693	85.217	520.626	0	520.626	0	205.697	34.949	522.573	186.89	205.693	11.454	522.554	0.48192	205.693	30.769	520.626	0
	206.179	7.8214	825.328	0.548435	206.175	85.171	522.554	0	522.554	0	206.179	34.848	524.501	187.39	206.175	11.466	524.482	0.44165	206.175	30.722	522.554	0
	206.661	7.8191	827.257	0.549901	206.657	85.068	524.483	0	524.483	0	206.661	34.796	526.429	187.91	206.657	11.497	526.411	0.4178	206.657	30.701	524.483	0
	207.143	7.7881	829.185	0.565345	207.139	84.919	526.411	0	526.411	0	207.143	34.813	528.358	188.52	207.139	11.538	528.339	0.41775	207.139	30.7	526.411	0
	207.625	7.716	831.114	0.574666	207.621	84.776	528.34	0	528.34	0	207.625	34.926	530.286	189.21	207.621	11.564	530.268	0.43613	207.621	30.694	528.34	0
	208.108	7.6559	833.042	0.580046	208.103	84.68	530.268	0	530.268	0	208.108	35.015	532.215	189.79	208.103	11.541	532.196	0.44128	208.103	30.65	530.268	0
	208.59	7.7054	834.971	0.570723	208.585	84.634	532.197	0	532.197	0	208.59	34.915	534.143	190.1	208.585	11.462	534.125	0.45313	208.585	30.56	532.197	0
	209.072	7.8241	836.899	0.571823	209.068	84.621	534.125	0	534.125	0	209.072	34.68	536.072	190.43	209.068	11.437	536.053	0.47623	209.068	30.537	534.125	0
	209.554	7.874	838.828	0.574951	209.55	84.666	536.054	0	536.054	0	209.554	34.469	538	190.97	209.55	11.549	537.982	0.44504	209.55	30.724	536.054	0
	210.036	7.7377	840.756	0.559764	210.032	84.725	537.982	0	537.982	0	210.036	34.346	539.929	191.73	210.032	11.646	539.91	0.41017	210.032	30.856	537.982	0
	210.518	7.5069	842.685	0.556749	210.514	84.822	539.911	0	539.911	0	210.518	34.284	541.857	192.5	210.514	11.678	541.839	0.42362	210.514	30.806	539.911	0
	211	7.3964	844.613	0.562792	210.996	84.928	541.839	0	541.839	0	211	34.231	543.786	193.24	210.996	11.652	543.767	0.45206	210.996	30.614	541.839	0
	211.482	7.4674	846.542	0.545441	211.478	84.98	543.768	0	543.768	0	211.482	34.18	545.714	193.96	211.478	11.603	545.696	0.46272	211.478	30.414	543.768	0
	211.964	7.5515	848.47	0.5361	211.96	84.916	545.696	0	545.696	0	211.964	34.144	547.643	194.61	211.96	11.563	547.624	0.45555	211.96	30.327	545.696	0
	212.447	7.5331	850.399	0.54153	212.442	84.723	547.625	0	547.625	0	212.447	34.161	549.571	195.19	212.442	11.537	549.553	0.46154	212.442	30.371	547.625	0
	212.929	7.4522	852.327	0.556777	212.924	84.548	549.553	0	549.553	0	212.929	34.196	551.5	195.71	212.924	11.468	551.481	0.47652	212.924	30.332	549.553	0
	213.411	7.3781	854.256	0.564551	213.407	84.368	551.482	0	551.482	0	213.411	34.175	553.428	196.1	213.407	11.285	553.41	0.45656	213.407	30.104	551.482	0
	213.893	7.3437	856.184	0.575482	213.889	84.224	553.41	0	553.41	0	213.893	34.031	555.356	196.4	213.889	11.132	555.338	0.47492	213.889	29.907	553.41	0
	214.375	7.3422	858.113	0.580243	214.371	84.133	555.339	0	555.339	0	214.375	33.808	557.285	196.72	214.371	11.076	557.267	0.4739	214.371	29.837	555.339	0
	214.857	7.3558	860.041	0.572268	214.853	84.093	557.267	0	557.267	0	214.857	33.667	559.213	197.18	214.853	11.099	559.195	0.45129	214.853	29.872	557.267	0
	215.339	7.4087	861.97	0.559087	215.335	84.101	559.196	0	559.196	0	215.339	33.659	561.142	197.59	215.335	11.145	561.124	0.44077	215.335	29.94	559.196	0
	215.821	7.4367	863.898	0.549373	215.817	84.166	561.124	0	561.124	0	215.821	33.662	563.07	197.88	215.817	11.167	563.052	0.42909	215.817	29.987	561.124	0
	216.304	7.4043	865.827	0.55093	216.299	84.29	563.053	0	563.053	0	216.304	33.639	564.999	198.04	216.299	11.164	564.981	0.40503	216.299	30.012	563.053	0
	216.786	7.3401	867.755	0.551323	216.781	84.306	564.981	0	564.981	0	216.786	33.598	566.927	198.26	216.781	11.189	566.909	0.38977	216.781	29.98	564.981	0
	217.268	7.284	869.684	0.544612	217.264	84.121	566.91	0	566.91	0	217.268	33.552	568.856	198.57	217.264	11.275	568.838	0.3997	217.264	29.835	566.91	0
	217.75	7.26	871.612	0.538026	217.746	83.942	568.838	0	568.838	0	217.75	33.505	570.784	198.95	217.746	11.353	570.766	0.41432	217.746	29.697	568.838	0
	218.232	7.2586	873.541	0.543653	218.228	83.873	570.767	0	570.767	0	218.232	33.459	572.713	199.35	218.228	11.401	572.695	0.43672	218.228	29.627	570.767	0
	218.714	7.2356	875.469	0.557764	218.71	83.896	572.695	0	572.695	0	218.714	33.423	574.641	199.74	218.71	11.416	574.623	0.44279	218.71	29.613	572.695	0
	219.196	7.1463	877.398	0.558282	219.192	83.929	574.624	0	574.624	0	219.196	33.404	576.57	200.18	219.192	11.395	576.552	0.42071	219.192	29.605	574.624	0
	219.678	7.0946	879.326	0.543918	219.674	83.92	576.552	0	576.552	0	219.678	33.383	578.498	200.66	219.674	11.327	578.48	0.42128	219.674	29.572	576.552	0
	220.16	7.1211	881.255	0.538073	220.156	83.873	578.481	0	578.481	0	220.16	33.366	580.427	201.18	220.156	11.222	580.409	0.43634	220.156	29.518	578.481	0
	220.643	7.1869	883.183	0.553089	220.638	83.832	580.409	0	580.409	0	220.643	33.343	582.355	201.75	220.638	11.148	582.337	0.43991	220.638	29.47	580.409	0
	221.125	7.2435	885.112	0.562765	221.12	83.791	582.338	0	582.338	0	221.125	33.299	584.284	202.43	221.12	11.108	584.266	0.45871	221.12	29.456	582.338	0
	221.607	7.2645	887.04	0.562103	221.603	83.761	584.266	0	584.266	0	221.607	33.226	586.212	203.03	221.603	11.092	586.194	0.4804	221.603	29.425	584.266	0
	222.089	7.2596	888.969	0.555906	222.085	83.771	586.195	0	586.195	0	222.089	33.134	588.14	203.46	222.085	11.119	588.123	0.47356	222.085	29.334	586.195	0
	222.571	7.2662	890.897	0.55117	222.567	83.81	588.123	0	588.123	0	222.571	33.055	590.069	203.74	222.567	11.177	590.051	0.45659	222.567	29.192	588.123	0
	223.053	7.3213	892.826	0.549448	223.049	83.805	590.052	0	590.052	0	223.053	32.997	591.997	204.05	223.049	11.192	591.98	0.45298	223.049	29.061	590.052	0
	223.535	7.3453	894.754	0.547777	223.531	83.711	591.98	0	591.98	0	223.535	32.95	593.926	204.43	223.531	11.1	593.908	0.46783	223.531	28.963	591.98	0
	224.017	7.3156	896.683	0.545872	224.013	83.549	593.909	0	593.909	0	224.017	32.945	595.854	204.82	224.013	10.954	595.837	0.47768	224.013	28.905	593.909	0
	224.5	7.256	898.611	0.555903	224.495	83.372	595.837	0	595.837	0	224.5	32.942	597.783	205.18	224.495	10.872	597.765	0.45865	224.495	28.9	595.837	0
	224.982	7.1984	900.54	0.546792	224.977	83.156	597.766	0	597.766	0	224.982	32.884	599.711	205.48	224.977	10.868	599.694	0.43188	224.977	28.985	597.766	0
	225.464	7.1584	902.468	0.538029	225.46	82.977	599.694	0	599.694	0	225.464	32.744	601.64	205.87	225.46	10.898	601.622	0.42373	225.46	29.046	599.694	0
	225.946	7.1229	904.397	0.549037	225.942	82.92	601.623	0	601.623	0	225.946	32.553	603.568	206.38	225.942	10.945	603.551	0.41686	225.942	28.974	601.623	0
	226.428	7.0508	906.325	0.550868	226.424	82.979	603.551	0	603.551	0	226.428	32.397	605.497	206.94	226.424	11.008	605.479	0.42496	226.424	28.774	603.551	0
	226.91	6.8607	908.254	0.551839	226.906	83.008	605.48	0	605.48	0	226.91	32.27	607.425	207.51	226.906	11.035	607.408	0.45111	226.906	28.587	605.48	0
	227.392	6.7528	910.182	0.552635	227.388	82.912	607.408	0	607.408	0	227.392	32.186	609.354	208.11	227.388	10.976	609.336	0.44469	227.388	28.448	607.408	0
	227.874	6.8212	912.111	0.538151	227.87	82.796	609.337	0	609.337	0	227.874	32.187	611.282	208.61	227.87	10.896	611.265	0.41966	227.87	28.36	609.337	0
	228.356	6.969	914.039	0.538422	228.352	82.789	611.265	0	611.265	0	228.356	32.223	613.211	208.89	228.352	10.865	613.193	0.41719	228.352	28.341	611.265	0
	228.839	7.0555	915.968	0.532741	228.834	82.912	613.194	0	613.194	0	228.839	32.221	615.139	209.11	228.834	10.891	615.122	0.41352	228.834	28.395	613.194	0
	229.321	7.0245	917.896	0.525718	229.316	83.006	615.122	0	615.122	0	229.321	32.15	617.067	209.53	229.316	10.925	617.05	0.41215	229.316	28.463	615.122	0
	229.803	6.9344	919.825	0.544587	229.799	82.868	617.051	0	617.051	0	229.803	32.046	618.996	210.26	229.799	10.91	618.979	0.40783	229.799	28.485	617.051	0
	230.285	6.9007	921.753	0.554285	230.281	82.471	618.979	0	618.979	0	230.285	31.968	620.924	211.01	230.281	10.839	620.907	0.4033	230.281	28.456	618.979	0
	230.767	6.9318	923.682	0.555679	230.763	82.195	620.908	0	620.908	0	230.767	31.912	622.853	211.69	230.763	10.8	622.836	0.42916	230.763	28.439	620.908	0
	231.249	6.9647	925.61	0.553935	231.245	82.197	622.836	0	622.836	0	231.249	31.891	624.781	212.33	231.245	10.863	624.764	0.44644	231.245	28.489	622.836	0
	231.731	6.9929	927.539	0.565881	231.727	82.287	624.765	0	624.765	0	231.731	31.943	626.71	212.95	231.727	10.922	626.693	0.42	231.727	28.516	624.765	0
	232.213	7.0113	929.467	0.555785	232.209	82.436	626.693	0	626.693	0	232.213	32.027	628.638	213.59	232.209	10.905	628.621	0.41974	232.209	28.459	626.693	0
	232.696	7.0052	931.396	0.543803	232.691	82.609	628.622	0	628.622	0	232.696	32.074	630.567	214.18	232.691	10.815	630.55	0.43153	232.691	28.32	628.622	0
	233.178	6.9632	933.324	0.530352	233.173	82.683	630.55	0	630.55	0	233.178	32.067	632.495	214.67	233.173	10.712	632.478	0.44002	233.173	28.157	630.55	0
	233.66	6.9168	935.253	0.525205	233.656	82.437	632.479	0	632.479	0	233.66	32.014	634.424	215.06	233.656	10.659	634.407	0.4414	233.656	28.017	632.479	0
	234.142	6.9122	937.181	0.55234	234.138	81.757	634.407	0	634.407	0	234.142	31.907	636.352	215.48	234.138	10.664	636.335	0.45767	234.138	27.896	634.407	0
	234.624	6.9439	939.11	0.565711	234.62	81.408	636.336	0	636.336	0	234.624	31.752	638.281	215.95	234.62	10.667	638.264	0.46607	234.62	27.826	636.336	0
	235.106	6.9726	941.038	0.548527	235.102	81.758	638.264	0	638.264	0	235.106	31.611	640.209	216.42	235.102	10.678	640.192	0.45645	235.102	27.897	638.264	0
	235.588	6.9873	942.967	0.520284	235.584	82.15	640.193	0	640.193	0	235.588	31.51	642.138	216.9	235.584	10.679	642.121	0.45846	235.584	27.946	640.193	0
	236.07	6.988	944.895	0.507841	236.066	82.34	642.121	0	642.121	0	236.07	31.44	644.066	217.41	236.066	10.641	644.049	0.48197	236.066	27.88	642.121	0
	236.552	6.9766	946.824	0.530773	236.548	82.323	644.05	0	644.05	0	236.552	31.374	645.994	217.79	236.548	10.581	645.978	0.48788	236.548	27.72	644.05	0
	237.035	6.9569	948.752	0.546774	237.03	82.208	645.978	0	645.978	0	237.035	31.295	647.923	217.92	237.03	10.546	647.906	0.46654	237.03	27.562	645.978	0
	237.517	6.9153	950.681	0.54037	237.512	82.092	647.907	0	647.907	0	237.517	31.25	649.851	217.99	237.512	10.597	649.835	0.4404	237.512	27.5	647.907	0
	237.999	6.8029	952.609	0.545025	237.995	81.973	649.835	0	649.835	0	237.999	31.308	651.78	218.24	237.995	10.756	651.763	0.43309	237.995	27.552	649.835	0
	238.481	6.6557	954.538	0.542344	238.477	81.855	651.764	0	651.764	0	238.481	31.43	653.708	218.73	238.477	10.819	653.692	0.43276	238.477	27.565	651.764	0
	238.963	6.5736	956.466	0.531545	238.959	81.709	653.692	0	653.692	0	238.963	31.518	655.637	219.17	238.959	10.679	655.62	0.4148	238.959	27.522	653.692	0
	239.445	6.661	958.395	0.540206	239.441	81.588	655.621	0	655.621	0	239.445	31.528	657.565	219.47	239.441	10.551	657.549	0.38808	239.441	27.464	655.621	0
	239.927	6.8517	960.323	0.54729	239.923	81.517	657.549	0	657.549	0	239.927	31.468	659.494	219.71	239.923	10.521	659.477	0.3625	239.923	27.385	657.549	0
	240.409	6.9275	962.252	0.524775	240.405	81.488	659.478	0	659.478	0	240.409	31.34	661.422	220	240.405	10.572	661.406	0.3824	240.405	27.301	659.478	0
	240.891	6.834	964.18	0.512544	240.887	81.474	661.406	0	661.406	0	240.891	31.074	663.351	220.39	240.887	10.641	663.334	0.40721	240.887	27.248	661.406	0
	241.374	6.7192	966.109	0.528163	241.369	81.453	663.335	0	663.335	0	241.374	30.875	665.279	220.82	241.369	10.678	665.263	0.44541	241.369	27.263	663.335	0
	241.856	6.6338	968.037	0.538921	241.851	81.425	665.263	0	665.263	0	241.856	30.897	667.208	221.27	241.851	10.682	667.191	0.44873	241.851	27.348	665.263	0
	242.338	6.5808	969.966	0.536282	242.334	81.403	667.192	0	667.192	0	242.338	31.03	669.136	221.75	242.334	10.682	669.12	0.4329	242.334	27.348	667.192	0
	242.82	6.578	971.894	0.541159	242.816	81.41	669.12	0	669.12	0	242.82	31.11	671.065	222.24	242.816	10.684	671.048	0.46419	242.816	27.221	669.12	0
	243.302	6.6582	973.823	0.542249	243.298	81.398	671.049	0	671.049	0	243.302	31.043	672.993	222.67	243.298	10.677	672.977	0.41533	243.298	27.071	671.049	0
	243.784	6.7741	975.751	0.533124	243.78	81.337	672.977	0	672.977	0	243.784	30.873	674.921	223.21	243.78	10.661	674.905	0.33139	243.78	26.923	672.977	0
	244.266	6.7593	977.68	0.528895	244.262	81.242	674.906	0	674.906	0	244.266	30.733	676.85	223.98	244.262	10.633	676.834	0.4102	244.262	26.782	674.906	0
	244.748	6.4841	979.608	0.52631	244.744	81.157	676.834	0	676.834	0	244.748	30.61	678.778	225	244.744	10.587	678.762	0.51529	244.744	26.642	676.834	0
	245.231	6.2992	981.537	0.519868	245.226	81.119	678.763	0	678.763	0	245.231	30.546	680.707	225.83	245.226	10.513	680.691	0.45977	245.226	26.495	678.763	0
	245.713	6.354	983.465	0.518999	245.708	81.107	680.691	0	680.691	0	245.713	30.609	682.635	226.37	245.708	10.417	682.619	0.46601	245.708	26.349	680.691	0
	246.195	6.5125	985.394	0.523366	246.191	80.993	682.62	0	682.62	0	246.195	30.706	684.564	226.84	246.191	10.341	684.548	0.47949	246.191	26.265	682.62	0
	246.677	6.6228	987.322	0.522414	246.673	80.59	684.548	0	684.548	0	246.677	30.714	686.492	227.33	246.673	10.267	686.476	0.44401	246.673	26.264	684.548	0
	247.159	6.6142	989.25	0.532037	247.155	80.309	686.476	0	686.476	0	247.159	30.577	688.421	227.85	247.155	10.226	688.405	0.42874	247.155	26.283	686.476	0
	247.641	6.5298	991.179	0.532191	247.637	80.419	688.405	0	688.405	0	247.641	30.358	690.349	228.38	247.637	10.253	690.333	0.40263	247.637	26.31	688.405	0
	248.123	6.4848	993.107	0.526734	248.119	80.768	690.333	0	690.333	0	248.123	30.234	692.278	228.96	248.119	10.322	692.262	0.43362	248.119	26.342	690.333	0
	248.605	6.5156	995.036	0.528816	248.601	80.966	692.262	0	692.262	0	248.605	30.274	694.206	229.52	248.601	10.371	694.19	0.42448	248.601	26.378	692.262	0
	249.087	6.5296	996.965	0.525314	249.083	80.789	694.191	0	694.191	0	249.087	30.301	696.135	229.98	249.083	10.36	696.119	0.41433	249.083	26.425	694.191	0
	249.57	6.4954	998.893	0.53025	249.565	80.395	696.119	0	696.119	0	249.57	30.293	698.063	230.18	249.565	10.318	698.047	0.44332	249.565	26.466	696.119	0
	250.052	6.4523	1000.82	0.527296	250.047	80.206	698.048	0	698.048	0	250.052	30.265	699.992	230.57	250.047	10.322	699.976	0.4334	250.047	26.449	698.048	0
	250.534	6.4417	1002.75	0.538431	250.53	80.278	699.976	0	699.976	0	250.534	30.239	701.92	231.32	250.53	10.391	701.904	0.41401	250.53	26.365	699.976	0
	251.016	6.477	1004.68	0.555442	251.012	80.368	701.904	0	701.904	0	251.016	30.221	703.848	232.15	251.012	10.449	703.833	0.39225	251.012	26.263	701.904	0
	251.498	6.5327	1006.61	0.545796	251.494	80.391	703.833	0	703.833	0	251.498	30.189	705.777	232.79	251.494	10.453	705.761	0.38051	251.494	26.131	703.833	0
	251.98	6.5572	1008.54	0.535022	251.976	80.355	705.761	0	705.761	0	251.98	30.098	707.705	233.24	251.976	10.42	707.69	0.43536	251.976	25.993	705.761	0
	252.462	6.5257	1010.46	0.536304	252.458	80.275	707.69	0	707.69	0	252.462	29.87	709.634	233.55	252.458	10.391	709.618	0.48537	252.458	25.939	707.69	0
	252.944	6.4993	1012.39	0.548767	252.94	80.138	709.619	0	709.619	0	252.944	29.704	711.562	233.7	252.94	10.39	711.547	0.45405	252.94	26.034	709.619	0
	253.427	6.4976	1014.32	0.545666	253.422	79.988	711.547	0	711.547	0	253.427	29.617	713.491	233.76	253.422	10.386	713.475	0.42937	253.422	26.163	711.547	0
	253.909	6.489	1016.25	0.538511	253.904	79.889	713.476	0	713.476	0	253.909	29.576	715.419	233.82	253.904	10.321	715.404	0.45367	253.904	26.15	713.476	0
	254.391	6.4323	1018.18	0.541339	254.387	79.842	715.404	0	715.404	0	254.391	29.582	717.348	233.85	254.387	10.195	717.332	0.45073	254.387	25.996	715.404	0
	254.873	6.3238	1020.11	0.540119	254.869	79.79	717.332	0	717.332	0	254.873	29.624	719.276	233.96	254.869	10.096	719.261	0.44194	254.869	25.847	717.332	0
	255.355	6.2124	1022.03	0.538176	255.351	79.661	719.261	0	719.261	0	255.355	29.647	721.205	234.2	255.351	10.084	721.189	0.43484	255.351	25.776	719.261	0
	255.837	6.1708	1023.96	0.544175	255.833	79.5	721.189	0	721.189	0	255.837	29.564	723.133	234.55	255.833	10.134	723.118	0.44165	255.833	25.765	721.189	0
	256.319	6.2336	1025.89	0.555195	256.315	79.484	723.118	0	723.118	0	256.319	29.303	725.062	234.89	256.315	10.16	725.046	0.46286	256.315	25.766	723.118	0
	256.801	6.2834	1027.82	0.560205	256.797	79.738	725.046	0	725.046	0	256.801	29.123	726.99	235.25	256.797	10.14	726.975	0.43823	256.797	25.783	725.046	0
	257.283	6.3301	1029.75	0.540472	257.279	79.978	726.975	0	726.975	0	257.283	29.063	728.919	235.58	257.279	10.106	728.903	0.42143	257.279	25.786	726.975	0
	257.766	6.3579	1031.68	0.529993	257.761	79.934	728.903	0	728.903	0	257.766	29.054	730.847	235.81	257.761	10.08	730.832	0.43899	257.761	25.749	728.903	0
	258.248	6.3442	1033.61	0.538263	258.243	79.677	730.832	0	730.832	0	258.248	29.059	732.775	235.98	258.243	10.061	732.76	0.41427	258.243	25.679	730.832	0
	258.73	6.2904	1035.53	0.545955	258.726	79.438	732.76	0	732.76	0	258.73	29.067	734.704	236.24	258.726	10.054	734.689	0.37942	258.726	25.593	732.76	0
	259.212	6.2317	1037.46	0.542693	259.208	79.353	734.689	0	734.689	0	259.212	29.066	736.632	236.59	259.208	10.083	736.617	0.39639	259.208	25.491	734.689	0
	259.694	6.2087	1039.39	0.531219	259.69	79.385	736.617	0	736.617	0	259.694	29.05	738.561	237.03	259.69	10.129	738.546	0.44336	259.69	25.379	736.617	0
	260.176	6.2294	1041.32	0.520307	260.172	79.393	738.546	0	738.546	0	260.176	29.018	740.489	237.64	260.172	10.107	740.474	0.4452	260.172	25.273	738.546	0
	260.658	6.2122	1043.25	0.543749	260.654	79.353	740.474	0	740.474	0	260.658	28.942	742.418	238.36	260.654	9.959	742.403	0.43176	260.654	25.148	740.474	0
	261.14	6.0932	1045.18	0.553901	261.136	79.328	742.403	0	742.403	0	261.14	28.763	744.346	239.01	261.136	9.8403	744.331	0.44508	261.136	25.077	742.403	0
	261.623	5.9857	1047.11	0.532078	261.618	79.393	744.331	0	744.331	0	261.623	28.585	746.275	239.51	261.618	9.8446	746.26	0.44302	261.618	25.122	744.331	0
	262.105	5.9905	1049.03	0.523856	262.1	79.486	746.26	0	746.26	0	262.105	28.5	748.203	240	262.1	9.9218	748.188	0.43524	262.1	25.231	746.26	0
	262.587	6.103	1050.96	0.5144	262.583	79.5	748.188	0	748.188	0	262.587	28.503	750.132	240.55	262.583	9.9938	750.117	0.41568	262.583	25.321	748.188	0
	263.069	6.2223	1052.89	0.50867	263.065	79.364	750.117	0	750.117	0	263.069	28.509	752.06	241.2	263.065	10.025	752.045	0.40068	263.065	25.356	750.117	0
	263.551	6.2764	1054.82	0.52981	263.547	79.129	752.045	0	752.045	0	263.551	28.454	753.989	241.7	263.547	10.022	753.974	0.385	263.547	25.339	752.045	0
	264.033	6.2681	1056.75	0.547972	264.029	78.953	753.974	0	753.974	0	264.033	28.341	755.917	241.9	264.029	9.9925	755.902	0.39155	264.029	25.272	753.974	0
	264.515	6.2556	1058.68	0.546196	264.511	78.851	755.902	0	755.902	0	264.515	28.229	757.846	242.08	264.511	9.9165	757.831	0.42616	264.511	25.123	755.902	0
	264.997	6.2527	1060.61	0.534211	264.993	78.788	757.831	0	757.831	0	264.997	28.082	759.774	242.37	264.993	9.8543	759.759	0.43637	264.993	24.984	757.831	0
	265.479	6.2343	1062.53	0.531064	265.475	78.736	759.759	0	759.759	0	265.479	27.966	761.702	242.77	265.475	9.8062	761.688	0.45357	265.475	24.876	759.759	0
	265.962	6.1514	1064.46	0.522333	265.957	78.717	761.688	0	761.688	0	265.962	27.941	763.631	243.2	265.957	9.7848	763.616	0.4522	265.957	24.793	761.688	0
	266.444	6.018	1066.39	0.526753	266.439	78.772	763.616	0	763.616	0	266.444	27.997	765.559	243.75	266.439	9.8196	765.545	0.42767	266.439	24.733	763.616	0
	266.926	5.9522	1068.32	0.532165	266.922	78.923	765.545	0	765.545	0	266.926	28.064	767.488	244.27	266.922	9.9257	767.473	0.42813	266.922	24.694	765.545	0
	267.408	6.0577	1070.25	0.541219	267.404	79.106	767.473	0	767.473	0	267.408	28.116	769.416	244.67	267.404	10.055	769.402	0.42597	267.404	24.675	767.473	0
	267.89	6.2468	1072.18	0.53125	267.886	79.174	769.402	0	769.402	0	267.89	28.15	771.345	244.91	267.886	10.088	771.33	0.43143	267.886	24.679	769.402	0
	268.372	6.3222	1074.1	0.531809	268.368	79.061	771.33	0	771.33	0	268.372	28.169	773.273	245.22	268.368	9.9572	773.259	0.44967	268.368	24.736	771.33	0
	268.854	6.2395	1076.03	0.558533	268.85	78.956	773.259	0	773.259	0	268.854	28.172	775.202	245.67	268.85	9.8623	775.187	0.45629	268.85	24.754	773.259	0
	269.336	6.1418	1077.96	0.553358	269.332	78.89	775.187	0	775.187	0	269.336	28.16	777.13	246.16	269.332	9.8414	777.116	0.42689	269.332	24.697	775.187	0
	269.818	6.1428	1079.89	0.536045	269.814	78.837	777.116	0	777.116	0	269.818	28.141	779.059	246.61	269.814	9.8503	779.044	0.39599	269.814	24.621	777.116	0
	270.301	6.2271	1081.82	0.53322	270.296	78.762	779.044	0	779.044	0	270.301	28.112	780.987	247.03	270.296	9.8567	780.973	0.38304	270.296	24.573	779.044	0
	270.783	6.2766	1083.75	0.541247	270.779	78.661	780.973	0	780.973	0	270.783	28.044	782.916	247.47	270.779	9.8508	782.901	0.3837	270.779	24.564	780.973	0
	271.265	6.2308	1085.67	0.549473	271.261	78.572	782.901	0	782.901	0	271.265	27.898	784.844	247.91	271.261	9.8408	784.83	0.41221	271.261	24.571	782.901	0
	271.747	6.1564	1087.6	0.550629	271.743	78.551	784.83	0	784.83	0	271.747	27.739	786.773	248.38	271.743	9.8445	786.758	0.44691	271.743	24.55	784.83	0
	272.229	6.1238	1089.53	0.553841	272.225	78.59	786.758	0	786.758	0	272.229	27.643	788.701	248.93	272.225	9.8935	788.687	0.44871	272.225	24.485	786.758	0
	272.711	6.1338	1091.46	0.549628	272.707	78.729	788.687	0	788.687	0	272.711	27.612	790.629	249.6	272.707	9.8837	790.615	0.42024	272.707	24.433	788.687	0
	273.193	6.1733	1093.39	0.569077	273.189	79.147	790.615	0	790.615	0	273.193	27.594	792.558	250.22	273.189	9.7593	792.543	0.40941	273.189	24.401	790.615	0
	273.675	6.2514	1095.32	0.588591	273.671	79.51	792.544	0	792.544	0	273.675	27.551	794.486	250.74	273.671	9.6304	794.472	0.43605	273.671	24.376	792.544	0
	274.158	6.36	1097.25	0.599601	274.153	79.564	794.472	0	794.472	0	274.158	27.49	796.415	251.23	274.153	9.561	796.4	0.43168	274.153	24.35	794.472	0
	274.64	6.4434	1099.17	0.59468	274.635	79.311	796.401	0	796.401	0	274.64	27.443	798.343	251.72	274.635	9.5601	798.329	0.40387	274.635	24.321	796.401	0
	275.122	6.5014	1101.1	0.592153	275.118	78.967	798.329	0	798.329	0	275.122	27.431	800.272	252.19	275.118	9.6073	800.257	0.39579	275.118	24.293	798.329	0
	275.604	6.5172	1103.03	0.593874	275.6	78.766	800.258	0.964451	800.258	1.42454	275.604	27.415	802.2	252.69	275.6	9.6874	802.186	0.40325	275.6	24.264	800.258	0.221086
	276.086	6.4603	1104.96	0.598986	276.082	78.727	802.186	0.971182	802.186	1.42809	276.086	27.352	804.129	253.19	276.082	9.8205	804.114	0.41924	276.082	24.229	802.186	0.22632
	276.568	6.3522	1106.89	0.597344	276.564	78.757	804.115	0.976861	804.115	1.43263	276.568	27.258	806.057	253.73	276.564	9.8853	806.043	0.41089	276.564	24.225	804.115	0.215465
	277.05	6.2652	1108.82	0.603697	277.046	78.934	806.043	0.973938	806.043	1.44445	277.05	27.184	807.986	254.4	277.046	9.8367	807.971	0.42499	277.046	24.275	806.043	0.196469
	277.532	6.252	1110.75	0.631907	277.528	79.092	807.972	0.958517	807.972	1.44874	277.532	27.168	809.914	255.3	277.528	9.7765	809.9	0.44849	277.528	24.325	807.972	0.190821
	278.014	6.3005	1112.67	0.648674	278.01	79.111	809.9	0.963586	809.9	1.45371	278.014	27.201	811.843	256.06	278.01	9.7506	811.828	0.43667	278.01	24.359	809.9	0.202579
	278.497	6.3429	1114.6	0.663041	278.492	79.023	811.829	0.961904	811.829	1.47072	278.497	27.24	813.771	256.53	278.492	9.7589	813.757	0.39365	278.492	24.371	811.829	0.204947
	278.979	6.3527	1116.53	0.699439	278.974	78.968	813.757	0.966311	813.757	1.47802	278.979	27.304	815.7	256.91	278.974	9.7793	815.685	0.41036	278.974	24.353	813.757	0.210116
	279.461	6.4009	1118.46	0.744533	279.457	79.063	815.686	0.971183	815.686	1.46212	279.461	27.339	817.628	257.42	279.457	9.7935	817.614	0.43936	279.457	24.296	815.686	0.214772
	279.943	6.554	1120.39	0.796576	279.939	79.305	817.614	0.981142	817.614	1.4503	279.943	27.307	819.556	258.07	279.939	9.8021	819.542	0.44101	279.939	24.201	817.614	0.215325
	280.425	6.753	1122.32	0.860826	280.421	79.474	819.543	1.00548	819.543	1.44697	280.425	27.237	821.485	258.75	280.421	9.835	821.471	0.43899	280.421	24.129	819.543	0.205749
	280.907	6.9026	1124.24	0.954155	280.903	79.574	821.471	1.01049	821.471	1.45086	280.907	27.175	823.413	259.47	280.903	9.9364	823.399	0.41026	280.903	24.092	821.471	0.185161
	281.389	6.9453	1126.17	1.1127	281.385	79.618	823.4	0.976113	823.4	1.46331	281.389	27.146	825.342	260.19	281.385	10.01	825.328	0.42651	281.385	24.062	823.4	0.183454
	281.871	6.9149	1128.1	1.34353	281.867	79.576	825.328	0.962725	825.328	1.48131	281.871	27.139	827.27	260.84	281.867	9.989	827.256	0.44203	281.867	24.014	825.328	0.204585
	282.354	6.9074	1130.03	1.64135	282.349	79.48	827.257	0.979506	827.257	1.4848	282.354	27.123	829.199	261.41	282.349	9.9109	829.185	0.43468	282.349	23.965	827.257	0.216087
	282.836	6.9136	1131.96	1.91708	282.831	79.402	829.185	0.981893	829.185	1.47647	282.836	27.097	831.127	261.96	282.831	9.8776	831.113	0.42585	282.831	23.967	829.185	0.213455
	283.318	6.9644	1133.89	2.00055	283.314	79.382	831.114	0.990887	831.114	1.4696	283.318	27.062	833.056	262.52	283.314	9.9548	833.042	0.41035	283.314	24.061	831.114	0.212294
	283.8	7.1106	1135.82	1.8364	283.796	79.41	833.042	0.991763	833.042	1.47974	283.8	27.024	834.984	263.05	283.796	10.102	834.97	0.41006	283.796	24.207	833.042	0.221139
	284.282	7.2759	1137.74	1.53469	284.278	79.461	834.971	0.979305	834.971	1.47769	284.282	26.975	836.913	263.53	284.278	10.153	836.899	0.42036	284.278	24.235	834.971	0.207612
	284.764	7.3763	1139.67	1.24944	284.76	79.601	836.899	0.977675	836.899	1.47654	284.764	26.888	838.841	263.96	284.76	10.038	838.827	0.42342	284.76	24.078	836.899	0.197002
	285.246	7.3797	1141.6	1.06666	285.242	79.663	838.828	0.990892	838.828	1.47354	285.246	26.753	840.77	264.35	285.242	9.9617	840.756	0.41119	285.242	23.943	838.828	0.199473
	285.728	7.3386	1143.53	0.970062	285.724	79.532	840.756	0.984486	840.756	1.44814	285.728	26.626	842.698	264.61	285.724	10.008	842.684	0.4326	285.724	23.902	840.756	0.204041
	286.21	7.3532	1145.46	0.915712	286.206	79.302	842.685	0.977297	842.685	1.44154	286.21	26.634	844.627	264.88	286.206	10.126	844.613	0.42174	286.206	23.919	842.685	0.201709
	286.693	7.4484	1147.39	0.888378	286.688	79.166	844.613	0.98024	844.613	1.46612	286.693	26.891	846.555	265.29	286.688	10.228	846.541	0.40434	286.688	23.919	844.613	0.208654
	287.175	7.5486	1149.32	0.866326	287.17	79.207	846.542	0.980741	846.542	1.48341	287.175	27.035	848.483	265.92	287.17	10.283	848.47	0.40652	287.17	23.874	846.542	0.212639
	287.657	7.6349	1151.24	0.856955	287.653	79.311	848.47	0.976115	848.47	1.48798	287.657	26.977	850.412	266.48	287.653	10.305	850.398	0.40767	287.653	23.816	848.47	0.203157
	288.139	7.7299	1153.17	0.82968	288.135	79.252	850.399	0.972557	850.399	1.48955	288.139	26.853	852.34	266.86	288.135	10.306	852.327	0.39367	288.135	23.821	850.399	0.189195
	288.621	7.8654	1155.1	0.762539	288.617	79.009	852.327	0.973238	852.327	1.4782	288.621	26.736	854.269	267.2	288.617	10.285	854.255	0.39514	288.617	23.902	852.327	0.202056
	289.103	8.0391	1157.03	0.689203	289.099	78.802	854.256	0.963084	854.256	1.46954	289.103	26.65	856.197	267.73	289.099	10.265	856.184	0.41345	289.099	23.945	854.256	0.210696
	289.585	8.2056	1158.96	0.640107	289.581	78.697	856.184	0.954932	856.184	1.46957	289.585	26.587	858.126	268.55	289.581	10.237	858.112	0.429	289.581	23.899	856.184	0.212324
	290.067	8.2963	1160.89	0.60614	290.063	78.657	858.113	0.966531	858.113	1.46898	290.067	26.544	860.054	269.33	290.063	10.218	860.041	0.43709	290.063	23.809	858.113	0.207831
	290.55	8.2687	1162.82	0.575756	290.545	78.621	860.041	0.967252	860.041	1.46471	290.55	26.524	861.983	269.95	290.545	10.242	861.969	0.40549	290.545	23.745	860.041	0.194848
	291.032	8.3041	1164.74	0.553563	291.027	78.575	861.97	0.962276	861.97	1.45219	291.032	26.51	863.911	270.55	291.027	10.322	863.898	0.38108	291.027	23.724	861.97	0.200634
	291.514	8.4975	1166.67	0.561215	291.51	78.553	863.898	0.970178	863.898	1.46443	291.514	26.521	865.84	271.29	291.51	10.407	865.826	0.37888	291.51	23.709	863.898	0.197243
	291.996	8.6625	1168.6	0.571313	291.992	78.641	865.827	0.979521	865.827	1.46902	291.996	26.519	867.768	272.16	291.992	10.438	867.755	0.38142	291.992	23.645	865.827	0.185057
	292.478	8.6888	1170.53	0.571681	292.474	78.806	867.755	0.972589	867.755	1.45268	292.478	26.454	869.697	272.95	292.474	10.425	869.683	0.39738	292.474	23.545	867.755	0.186055
	292.96	8.5939	1172.46	0.556626	292.956	78.865	869.684	0.97061	869.684	1.44138	292.96	26.35	871.625	273.56	292.956	10.423	871.612	0.39531	292.956	23.488	869.684	0.195976
	293.442	8.4699	1174.39	0.551061	293.438	78.697	871.612	0.971012	871.612	1.45374	293.442	26.285	873.554	274.06	293.438	10.459	873.54	0.39556	293.438	23.54	871.612	0.199415
	293.924	8.3957	1176.32	0.558403	293.92	78.445	873.541	0.958342	873.541	1.44714	293.924	26.342	875.482	274.47	293.92	10.505	875.469	0.39067	293.92	23.614	873.541	0.193044
	294.406	8.3727	1178.24	0.554596	294.402	78.268	875.469	0.954668	875.469	1.44817	294.406	26.535	877.41	274.83	294.402	10.522	877.397	0.38889	294.402	23.582	875.469	0.206189
	294.889	8.3736	1180.17	0.553537	294.884	78.175	877.398	0.956898	877.398	1.4693	294.889	26.615	879.339	275.13	294.884	10.505	879.326	0.42269	294.884	23.427	877.398	0.218344
	295.371	8.4778	1182.1	0.561726	295.366	78.134	879.326	0.966322	879.326	1.47078	295.371	26.511	881.267	275.44	295.366	10.494	881.254	0.42923	295.366	23.299	879.326	0.213721
	295.853	8.5215	1184.03	0.558734	295.849	78.137	881.255	0.969244	881.255	1.46872	295.853	26.381	883.196	275.73	295.849	10.546	883.183	0.42229	295.849	23.333	881.255	0.206925
	296.335	8.4149	1185.96	0.556351	296.331	78.177	883.183	0.955177	883.183	1.46013	296.335	26.261	885.124	275.97	296.331	10.614	885.111	0.43911	296.331	23.458	883.183	0.196139
	296.817	8.2109	1187.89	0.546215	296.813	78.258	885.112	0.94788	885.112	1.45223	296.817	26.153	887.053	276.17	296.813	10.606	887.04	0.4224	296.813	23.539	885.112	0.185661
	297.299	8.0162	1189.81	0.535632	297.295	78.434	887.04	0.946351	887.04	1.47697	297.299	26.045	888.981	276.48	297.295	10.469	888.968	0.38908	297.295	23.541	887.04	0.183946
	297.781	7.897	1191.74	0.53741	297.777	78.571	888.969	0.943283	888.969	1.4995	297.781	25.925	890.91	277.01	297.777	10.308	890.897	0.37606	297.777	23.514	888.969	0.189705
	298.263	7.8368	1193.67	0.533551	298.259	78.484	890.897	0.944587	890.897	1.49327	298.263	25.809	892.838	277.61	298.259	10.239	892.825	0.39352	298.259	23.508	890.897	0.203081
	298.746	7.7517	1195.6	0.528407	298.741	78.171	892.826	0.961399	892.826	1.48417	298.746	25.782	894.767	278.18	298.741	10.263	894.754	0.40873	298.741	23.522	892.826	0.201717
	299.228	7.6324	1197.53	0.528018	299.223	77.941	894.754	0.960378	894.754	1.4827	299.228	26.003	896.695	278.68	299.223	10.265	896.682	0.3904	299.223	23.525	894.754	0.186447
	299.71	7.4994	1199.46	0.536525	299.706	77.979	896.683	0.946013	896.683	1.47111	299.71	26.122	898.624	279.21	299.706	10.178	898.611	0.35643	299.706	23.5	896.683	0.180245
	300.192	7.334	1201.38	0.545224	300.188	78.116	898.611	0.964209	898.611	1.46936	300.192	26.003	900.552	279.82	300.188	10.066	900.539	0.35675	300.188	23.461	898.611	0.176503
	300.674	7.1633	1203.31	0.5424	300.67	78.177	900.54	0.976763	900.54	1.48683	300.674	25.784	902.481	280.44	300.67	10.005	902.468	0.34825	300.67	23.416	900.54	0.176692
	301.156	7.022	1205.24	0.524792	301.152	78.151	902.468	0.956488	902.468	1.49641	301.156	25.646	904.409	281.02	301.152	10.001	904.396	0.38609	301.152	23.365	902.468	0.184444
	301.638	6.9238	1207.17	0.524234	301.634	78.061	904.397	0.952956	904.397	1.49072	301.638	25.66	906.337	281.58	301.634	10.003	906.325	0.41593	301.634	23.321	904.397	0.189807
	302.12	6.8576	1209.1	0.533209	302.116	77.868	906.325	0.959514	906.325	1.50163	302.12	25.763	908.266	282.19	302.116	9.9542	908.253	0.41066	302.116	23.296	906.325	0.195356
	302.602	6.8038	1211.03	0.526571	302.598	77.591	908.254	0.960136	908.254	1.5036	302.602	25.833	910.194	282.93	302.598	9.8625	910.182	0.40149	302.598	23.29	908.254	0.20259
	303.085	6.7783	1212.96	0.509252	303.08	77.44	910.182	0.97002	910.182	1.50356	303.085	25.864	912.123	283.68	303.08	9.8192	912.11	0.41358	303.08	23.276	910.182	0.199117
	303.567	6.7352	1214.88	0.509649	303.562	77.514	912.111	0.971988	912.111	1.49083	303.567	25.864	914.051	284.37	303.562	9.8773	914.039	0.41985	303.562	23.235	912.111	0.186544
	304.049	6.6679	1216.81	0.519004	304.045	77.659	914.039	0.973927	914.039	1.48299	304.049	25.818	915.98	284.97	304.045	9.9451	915.967	0.39858	304.045	23.204	914.039	0.187356
	304.531	6.5856	1218.74	0.51839	304.527	77.8	915.968	0.970753	915.968	1.49304	304.531	25.748	917.908	285.61	304.527	9.9524	917.896	0.4049	304.527	23.227	915.968	0.193625
	305.013	6.4833	1220.67	0.52544	305.009	77.92	917.896	0.95064	917.896	1.49676	305.013	25.672	919.837	286.33	305.009	9.9097	919.824	0.41069	305.009	23.287	917.896	0.183909
	305.495	6.3636	1222.6	0.520208	305.491	77.964	919.825	0.95358	919.825	1.49183	305.495	25.594	921.765	287.02	305.491	9.8606	921.753	0.39219	305.491	23.313	919.825	0.18294
	305.977	6.26	1224.53	0.523718	305.973	77.845	921.753	0.964439	921.753	1.5004	305.977	25.519	923.694	287.58	305.973	9.8438	923.681	0.406	305.973	23.23	921.753	0.191335
	306.459	6.2116	1226.46	0.521666	306.455	77.606	923.682	0.966002	923.682	1.48884	306.459	25.45	925.622	288	306.455	9.8467	925.61	0.43408	306.455	23.066	923.682	0.187602
	306.941	6.2309	1228.38	0.517225	306.937	77.463	925.61	0.970847	925.61	1.48037	306.941	25.387	927.551	288.5	306.937	9.8014	927.538	0.43694	306.937	22.962	925.61	0.186241
	307.424	6.2512	1230.31	0.516086	307.419	77.46	927.539	0.96735	927.539	1.48395	307.424	25.349	929.479	289.14	307.419	9.6628	929.467	0.42613	307.419	22.944	927.539	0.186821
	307.906	6.319	1232.24	0.532321	307.901	77.479	929.467	0.949148	929.467	1.49033	307.906	25.368	931.408	289.76	307.901	9.5567	931.395	0.42315	307.901	22.943	929.467	0.176001
	308.388	6.3515	1234.17	0.542416	308.384	77.452	931.396	0.924692	931.396	1.4924	308.388	25.389	933.336	290.34	308.384	9.5634	933.324	0.41412	308.384	22.942	931.396	0.185045
	308.87	6.2497	1236.1	0.541346	308.866	77.41	933.324	0.934909	933.324	1.4996	308.87	25.382	935.265	290.86	308.866	9.6321	935.252	0.40462	308.866	22.932	933.324	0.197344
	309.352	6.0372	1238.03	0.535487	309.348	77.411	935.253	0.937277	935.253	1.50442	309.352	25.345	937.193	291.37	309.348	9.6931	937.181	0.40297	309.348	22.896	935.253	0.174583
	309.834	5.8656	1239.95	0.536568	309.83	77.502	937.181	0.930688	937.181	1.50936	309.834	25.277	939.121	291.8	309.83	9.7217	939.109	0.39386	309.83	22.819	937.181	0.168062
	310.316	5.8572	1241.88	0.53335	310.312	77.614	939.11	0.946674	939.11	1.50335	310.316	25.16	941.05	292.34	310.312	9.7146	941.038	0.40201	310.312	22.725	939.11	0.17827
	310.798	5.9865	1243.81	0.524685	310.794	77.57	941.038	0.95021	941.038	1.49863	310.798	25.014	942.978	293.13	310.794	9.6479	942.966	0.36596	310.794	22.655	941.038	0.188357
	311.281	6.0509	1245.74	0.522162	311.276	77.272	942.967	0.940545	942.967	1.50532	311.281	24.952	944.907	294.11	311.276	9.4793	944.895	0.36223	311.276	22.595	942.967	0.19627
	311.763	6.0167	1247.67	0.530848	311.758	77.073	944.895	0.941178	944.895	1.50633	311.763	25.041	946.835	295	311.758	9.3636	946.823	0.39828	311.758	22.605	944.895	0.192919
	312.245	5.9614	1249.6	0.53156	312.241	77.18	946.824	0.944101	946.824	1.49609	312.245	25.133	948.764	295.62	312.241	9.4026	948.752	0.39077	312.241	22.803	946.824	0.173498
	312.727	5.9048	1251.53	0.518832	312.723	77.362	948.752	0.946594	948.752	1.49355	312.727	25.16	950.692	296.36	312.723	9.4767	950.68	0.37008	312.723	23.014	948.752	0.180731
	313.209	5.8525	1253.45	0.50846	313.205	77.433	950.681	0.94398	950.681	1.48629	313.209	25.14	952.621	297.28	313.205	9.4762	952.609	0.38979	313.205	23.08	950.681	0.186136
	313.691	5.8236	1255.38	0.511293	313.687	77.344	952.609	0.957432	952.609	1.46813	313.691	25.131	954.549	298.34	313.687	9.3746	954.537	0.40864	313.687	22.961	952.609	0.182617
	314.173	5.835	1257.31	0.519142	314.169	77.173	954.538	0.955529	954.538	1.47229	314.173	25.169	956.478	299.45	314.169	9.2526	956.466	0.37654	314.169	22.764	954.538	0.182828
	314.655	5.8605	1259.24	0.515561	314.651	76.993	956.466	0.940652	956.466	1.50076	314.655	25.212	958.406	300.64	314.651	9.2289	958.394	0.35749	314.651	22.624	956.466	0.190949
	315.137	5.8302	1261.17	0.511213	315.133	76.779	958.395	0.959166	958.395	1.50683	315.137	25.149	960.335	301.72	315.133	9.333	960.323	0.38283	315.133	22.551	958.395	0.1875
	315.62	5.7203	1263.1	0.520793	315.615	76.667	960.323	0.951758	960.323	1.50277	315.62	24.95	962.263	302.65	315.615	9.3995	962.251	0.40327	315.615	22.484	960.323	0.17912
	316.102	5.6499	1265.03	0.515014	316.097	76.818	962.252	0.925715	962.252	1.49922	316.102	24.776	964.192	303.45	316.097	9.3728	964.18	0.40579	316.097	22.418	962.252	0.183633
	316.584	5.7067	1266.95	0.499573	316.58	76.958	964.18	0.918967	964.18	1.48779	316.584	24.682	966.12	304.14	316.58	9.3348	966.108	0.38357	316.58	22.355	964.18	0.200687
	317.066	5.8154	1268.88	0.501497	317.062	76.91	966.109	0.935874	966.109	1.49016	317.066	24.642	968.048	304.64	317.062	9.3285	968.037	0.37186	317.062	22.29	966.109	0.197082
	317.548	5.8354	1270.81	0.502252	317.544	76.707	968.037	0.946529	968.037	1.49877	317.548	24.616	969.977	305.23	317.544	9.3505	969.965	0.42043	317.544	22.229	968.037	0.182918
	318.03	5.7209	1272.74	0.498606	318.026	76.522	969.966	0.939913	969.966	1.49837	318.03	24.598	971.905	306.13	318.026	9.3696	971.894	0.42997	318.026	22.187	969.966	0.187785
	318.512	5.5775	1274.67	0.520728	318.508	76.537	971.894	0.94273	971.894	1.49696	318.512	24.58	973.834	307.07	318.508	9.3596	973.822	0.41917	318.508	22.185	971.894	0.183553
	318.994	5.5417	1276.6	0.534282	318.99	76.755	973.823	0.956077	973.823	1.49578	318.994	24.549	975.762	307.71	318.99	9.3203	975.751	0.40472	318.99	22.226	973.823	0.174749
	319.477	5.6026	1278.53	0.530479	319.472	76.848	975.751	0.950338	975.751	1.49686	319.477	24.506	977.691	308.03	319.472	9.2658	977.679	0.41656	319.472	22.241	975.751	0.165947
	319.959	5.6488	1280.45	0.529815	319.954	76.689	977.68	0.935429	977.68	1.48825	319.959	24.469	979.619	308.53	319.954	9.1681	979.608	0.4346	319.954	22.229	977.68	0.158761
	320.441	5.6504	1282.38	0.533319	320.437	76.532	979.608	0.936221	979.608	1.49119	320.441	24.433	981.548	309.34	320.437	9.0864	981.536	0.40838	320.437	22.19	979.608	0.17336
	320.923	5.6317	1284.31	0.532112	320.919	76.413	981.537	0.952006	981.537	1.50593	320.923	24.41	983.476	310.31	320.919	9.0243	983.465	0.37527	320.919	22.098	981.537	0.1893
	321.405	5.6167	1286.24	0.537994	321.401	76.354	983.465	0.950036	983.465	1.51242	321.405	24.429	985.405	311.34	321.401	8.992	985.393	0.35901	321.401	21.984	983.465	0.186065
	321.887	5.607	1288.17	0.538611	321.883	76.407	985.394	0.940418	985.394	1.51355	321.887	24.492	987.333	312.43	321.883	9.0117	987.322	0.37899	321.883	21.892	985.394	0.165678
	322.369	5.6024	1290.1	0.544444	322.365	76.621	987.322	0.957218	987.322	1.50258	322.369	24.544	989.262	313.48	322.365	9.1018	989.25	0.40514	322.365	21.849	987.322	0.1652
	322.851	5.6024	1292.03	0.541895	322.847	76.918	989.25	0.957758	989.25	1.51121	322.851	24.538	991.19	314.5	322.847	9.2364	991.179	0.39766	322.847	21.848	989.25	0.177135
	323.333	5.6079	1293.95	0.542894	323.329	77.015	991.179	0.938801	991.179	1.52636	323.333	24.493	993.119	315.44	323.329	9.3241	993.107	0.40957	323.329	21.872	991.179	0.186208
	323.816	5.6221	1295.88	0.542274	323.811	76.717	993.107	0.936373	993.107	1.52599	323.816	24.469	995.047	316.18	323.811	9.3507	995.036	0.41822	323.811	21.957	993.107	0.200406
	324.298	5.662	1297.81	0.538909	324.293	76.518	995.036	0.945974	995.036	1.51971	324.298	24.473	996.975	316.77	324.293	9.3463	996.964	0.38774	324.293	22.008	995.036	0.200728
	324.78	5.6903	1299.74	0.532783	324.776	76.564	996.965	0.952852	996.965	1.51728	324.78	24.498	998.904	317.57	324.776	9.3047	998.893	0.35471	324.776	22.004	996.965	0.183708
	325.262	5.6757	1301.67	0.52263	325.258	76.691	998.893	0.959824	998.893	1.51248	325.262	24.573	1000.83	318.71	325.258	9.2444	1000.82	0.39146	325.258	21.968	998.893	0.167267
	325.744	5.6221	1303.6	0.510252	325.74	76.742	1000.82	0.97401	1000.82	1.53145	325.744	24.682	1002.76	319.91	325.74	9.1667	1002.75	0.43144	325.74	21.919	1000.82	0.17285
	326.226	5.551	1305.52	0.514145	326.222	76.673	1002.75	0.980818	1002.75	1.53472	326.226	24.722	1004.69	321.09	326.222	9.0771	1004.68	0.45264	326.222	21.863	1002.75	0.179487
	326.708	5.4505	1307.45	0.527096	326.704	76.554	1004.68	0.970175	1004.68	1.52792	326.708	24.624	1006.62	322.23	326.704	9.0081	1006.61	0.46146	326.704	21.805	1004.68	0.184567
	327.19	5.3586	1309.38	0.533652	327.186	76.508	1006.61	0.958723	1006.61	1.52744	327.19	24.46	1008.55	323.31	327.186	9.0199	1008.53	0.43569	327.186	21.739	1006.61	0.19981
	327.673	5.3289	1311.31	0.521376	327.668	76.609	1008.54	0.950045	1008.54	1.5393	327.673	24.336	1010.48	324.35	327.668	9.1636	1010.46	0.42549	327.668	21.628	1008.54	0.197035
	328.155	5.3654	1313.24	0.503843	328.15	76.604	1010.46	0.966113	1010.46	1.54567	328.155	24.249	1012.4	325.28	328.15	9.2669	1012.39	0.44128	328.15	21.61	1010.46	0.201915
	328.637	5.4272	1315.17	0.500474	328.633	76.376	1012.39	0.989473	1012.39	1.54477	328.637	24.207	1014.33	326.07	328.633	9.3252	1014.32	0.4439	328.633	21.811	1012.39	0.198712
	329.119	5.5242	1317.1	0.512353	329.115	76.16	1014.32	0.987783	1014.32	1.5398	329.119	24.252	1016.26	326.77	329.115	9.3536	1016.25	0.44424	329.115	21.987	1014.32	0.179852
	329.601	5.6315	1319.02	0.514338	329.597	76.088	1016.25	0.98083	1016.25	1.54576	329.601	24.348	1018.19	327.5	329.597	9.3539	1018.18	0.43562	329.597	21.97	1016.25	0.178919
	330.083	5.6706	1320.95	0.509319	330.079	76.159	1018.18	0.976134	1018.18	1.54763	330.083	24.386	1020.12	328.28	330.079	9.3304	1020.11	0.42451	330.079	21.783	1018.18	0.192746
	330.565	5.605	1322.88	0.519089	330.561	76.292	1020.11	0.986832	1020.11	1.54315	330.565	24.326	1022.05	329.08	330.561	9.2897	1022.03	0.41268	330.561	21.575	1020.11	0.197781
	331.047	5.5183	1324.81	0.537116	331.043	76.422	1022.03	0.992753	1022.03	1.55188	331.047	24.251	1023.97	329.96	331.043	9.2345	1023.96	0.41547	331.043	21.485	1022.03	0.191158
	331.529	5.4854	1326.74	0.531787	331.525	76.552	1023.96	0.9805	1023.96	1.55057	331.529	24.269	1025.9	330.84	331.525	9.1633	1025.89	0.41553	331.525	21.518	1023.96	0.199244
	332.012	5.4955	1328.67	0.521302	332.007	76.621	1025.89	0.969961	1025.89	1.53324	332.012	24.346	1027.83	331.62	332.007	9.1146	1027.82	0.42111	332.007	21.552	1025.89	0.203979
	332.494	5.5227	1330.59	0.523305	332.489	76.56	1027.82	0.96673	1027.82	1.53755	332.494	24.359	1029.76	332.29	332.489	9.1056	1029.75	0.41747	332.489	21.633	1027.82	0.183998
	332.976	5.5864	1332.52	0.53128	332.972	76.51	1029.75	0.961524	1029.75	1.54208	332.976	24.17	1031.69	333.1	332.972	9.1013	1031.68	0.38316	332.972	21.667	1029.75	0.186065
	333.458	5.6506	1334.45	0.529096	333.454	76.545	1031.68	0.95715	1031.68	1.54262	333.458	23.929	1033.62	334.12	333.454	9.0801	1033.61	0.37506	333.454	21.581	1031.68	0.186071
	333.94	5.6438	1336.38	0.52459	333.936	76.608	1033.61	0.961832	1033.61	1.53985	333.94	23.903	1035.55	335.23	333.936	9.0597	1035.53	0.41034	333.936	21.439	1033.61	0.174997
	334.422	5.5501	1338.31	0.525769	334.418	76.593	1035.53	0.973457	1035.53	1.53054	334.422	24.136	1037.47	336.34	334.418	9.0804	1037.46	0.43274	334.418	21.356	1035.53	0.176168
	334.904	5.4763	1340.24	0.519986	334.9	76.437	1037.46	0.971892	1037.46	1.54116	334.904	24.332	1039.4	337.42	334.9	9.1675	1039.39	0.45624	334.9	21.4	1037.46	0.194261
	335.386	5.5186	1342.16	0.510102	335.382	76.192	1039.39	0.979652	1039.39	1.5389	335.386	24.263	1041.33	338.69	335.382	9.2889	1041.32	0.42558	335.382	21.518	1039.39	0.202047
	335.868	5.6091	1344.09	0.504281	335.864	76.042	1041.32	0.983054	1041.32	1.52842	335.868	24.061	1043.26	340.26	335.864	9.3328	1043.25	0.39461	335.864	21.525	1041.32	0.195406
	336.351	5.6489	1346.02	0.499513	336.346	76.049	1043.25	0.967075	1043.25	1.54865	336.351	23.907	1045.19	341.86	336.346	9.2318	1045.18	0.40572	336.346	21.297	1043.25	0.188468
	336.833	5.6115	1347.95	0.501393	336.828	76.078	1045.18	0.957576	1045.18	1.54783	336.833	23.83	1047.12	343.44	336.828	9.1369	1047.11	0.41009	336.828	21.12	1045.18	0.188904
	337.315	5.5452	1349.88	0.493802	337.311	76.156	1047.11	0.956583	1047.11	1.53329	337.315	23.8	1049.04	344.98	337.311	9.0285	1049.03	0.40764	337.311	21.02	1047.11	0.195136
	337.797	5.4928	1351.81	0.492486	337.793	76.234	1049.03	0.952653	1049.03	1.52974	337.797	23.808	1050.97	346.38	337.793	8.9446	1050.96	0.4053	337.793	20.968	1049.03	0.182641
	338.279	5.4536	1353.74	0.493093	338.275	76.267	1050.96	0.959856	1050.96	1.53148	338.279	23.851	1052.9	347.46	338.275	8.9435	1052.89	0.4245	338.275	20.95	1050.96	0.171511
	338.761	5.4053	1355.66	0.490089	338.757	76.244	1052.89	0.976541	1052.89	1.52483	338.761	23.854	1054.83	348.72	338.757	9.0301	1054.82	0.40646	338.757	20.956	1052.89	0.159729
	339.243	5.3259	1357.59	0.499048	339.239	76.194	1054.82	0.971844	1054.82	1.51476	339.243	23.767	1056.76	350.37	339.239	9.128	1056.75	0.38625	339.239	20.968	1054.82	0.164716
	339.725	5.2517	1359.52	0.497011	339.721	76.155	1056.75	0.957073	1056.75	1.50525	339.725	23.659	1058.69	352.27	339.721	9.1235	1058.68	0.38468	339.721	20.961	1056.75	0.18692
	340.208	5.2191	1361.45	0.495696	340.203	76.125	1058.68	0.951263	1058.68	1.52896	340.208	23.606	1060.62	354.25	340.203	8.9641	1060.61	0.38011	340.203	20.92	1058.68	0.177265
	340.69	5.2279	1363.38	0.497607	340.685	76.116	1060.61	0.95103	1060.61	1.54962	340.69	23.606	1062.54	356.3	340.685	8.8558	1062.53	0.39621	340.685	20.899	1060.61	0.169509
	341.172	5.2503	1365.31	0.512589	341.168	76.198	1062.53	0.963233	1062.53	1.55571	341.172	23.609	1064.47	358.54	341.168	8.7977	1064.46	0.41977	341.168	20.907	1062.53	0.182258
	341.654	5.2703	1367.24	0.526524	341.65	76.233	1064.46	0.967005	1064.46	1.54306	341.654	23.575	1066.4	360.9	341.65	8.7801	1066.39	0.43943	341.65	20.922	1064.46	0.180739
	342.136	5.2907	1369.16	0.516497	342.132	76.083	1066.39	0.970203	1066.39	1.53993	342.136	23.52	1068.33	363.55	342.132	8.8307	1068.32	0.43161	342.132	20.947	1066.39	0.177124
	342.618	5.3237	1371.09	0.496049	342.614	75.803	1068.32	0.973621	1068.32	1.54918	342.618	23.493	1070.26	366.58	342.614	8.9238	1070.25	0.41474	342.614	20.97	1068.32	0.194743
	343.1	5.3793	1373.02	0.492502	343.096	75.596	1070.25	0.963635	1070.25	1.54225	343.1	23.511	1072.19	370.06	343.096	8.9843	1072.18	0.42532	343.096	20.97	1070.25	0.202997
	343.582	5.4295	1374.95	0.487885	343.578	75.633	1072.18	0.953879	1072.18	1.53709	343.582	23.538	1074.11	373.83	343.578	8.9454	1074.1	0.44323	343.578	20.925	1072.18	0.190548
	344.064	5.4587	1376.88	0.482326	344.06	75.898	1074.1	0.959758	1074.1	1.54041	344.064	23.556	1076.04	377.67	344.06	8.8148	1076.03	0.45639	344.06	20.837	1074.1	0.188233
	344.547	5.4692	1378.81	0.486761	344.542	76.059	1076.03	0.973741	1076.03	1.54218	344.547	23.566	1077.97	381.97	344.542	8.7536	1077.96	0.44246	344.542	20.759	1076.03	0.198877
	345.029	5.4602	1380.73	0.490657	345.024	76.011	1077.96	0.98787	1077.96	1.56146	345.029	23.568	1079.9	386.95	345.024	8.8267	1079.89	0.44227	345.024	20.66	1077.96	0.191979
	345.511	5.413	1382.66	0.481711	345.507	75.982	1079.89	1.00087	1079.89	1.57004	345.511	23.566	1081.83	392.59	345.507	8.8909	1081.82	0.44601	345.507	20.608	1079.89	0.199078
	345.993	5.3622	1384.59	0.474529	345.989	76.04	1081.82	0.990744	1081.82	1.55651	345.993	23.552	1083.76	398.59	345.989	8.9126	1083.75	0.43555	345.989	20.679	1081.82	0.197679
	346.475	5.3824	1386.52	0.480318	346.471	76.141	1083.75	0.984009	1083.75	1.55726	346.475	23.507	1085.68	404.91	346.471	8.9077	1085.67	0.41275	346.471	20.79	1083.75	0.194813
	346.957	5.4936	1388.45	0.495383	346.953	76.234	1085.67	0.991247	1085.67	1.56785	346.957	23.426	1087.61	411.63	346.953	8.8989	1087.6	0.39926	346.953	20.812	1085.67	0.180707
	347.439	5.5493	1390.38	0.51348	347.435	76.295	1087.6	0.997504	1087.6	1.55685	347.439	23.343	1089.54	418.85	347.435	8.8964	1089.53	0.42817	347.435	20.687	1087.6	0.172507
	347.921	5.4052	1392.31	0.500918	347.917	76.312	1089.53	1.00872	1089.53	1.55405	347.921	23.252	1091.47	426.5	347.917	8.8997	1091.46	0.43608	347.917	20.482	1089.53	0.199699
	348.404	5.217	1394.23	0.482223	348.399	76.253	1091.46	1.01148	1091.46	1.56081	348.404	23.182	1093.4	434.51	348.399	8.9079	1093.39	0.42444	348.399	20.337	1091.46	0.208561
	348.886	5.1557	1396.16	0.478569	348.881	76.019	1093.39	1.0021	1093.39	1.5648	348.886	23.176	1095.33	442.89	348.881	8.9222	1095.32	0.4177	348.881	20.272	1093.39	0.217061
	349.368	5.2575	1398.09	0.492841	349.364	75.863	1095.32	1.00671	1095.32	1.56604	349.368	23.248	1097.26	451.59	349.364	8.94	1097.25	0.40551	349.364	20.25	1095.32	0.212627
	349.85	5.381	1400.02	0.495924	349.846	75.85	1097.25	1.01707	1097.25	1.56401	349.85	23.321	1099.18	460.27	349.846	8.9659	1099.17	0.40481	349.846	20.296	1097.25	0.196629
	350.332	5.391	1401.95	0.504369	350.328	75.866	1099.17	1.01882	1099.17	1.5668	350.332	23.313	1101.11	469.43	350.328	8.992	1101.1	0.41466	350.328	20.364	1099.17	0.192179
	350.814	5.299	1403.88	0.517137	350.81	75.816	1101.1	1.01675	1101.1	1.57356	350.814	23.232	1103.04	479.4	350.81	9.0032	1103.03	0.4028	350.81	20.427	1101.1	0.197365
	351.296	5.2406	1405.81	0.508477	351.292	75.692	1103.03	1.02477	1103.03	1.57442	351.296	23.189	1104.97	490.27	351.292	9.0025	1104.96	0.39684	351.292	20.477	1103.03	0.195209
	351.778	5.2587	1407.73	0.506803	351.774	75.546	1104.96	1.01616	1104.96	1.58573	351.778	23.236	1106.9	501.87	351.774	9.0203	1106.89	0.42192	351.774	20.507	1104.96	0.181778
	352.26	5.2947	1409.66	0.51068	352.256	75.417	1106.89	1.01537	1106.89	1.6051	352.26	23.285	1108.83	513.66	352.256	9.0983	1108.82	0.45527	352.256	20.51	1106.89	0.189796
	352.743	5.3013	1411.59	0.507084	352.738	75.291	1108.82	1.02805	1108.82	1.61642	352.743	23.256	1110.76	526.75	352.738	9.2564	1110.75	0.47528	352.738	20.484	1108.82	0.194171
	353.225	5.285	1413.52	0.507776	353.22	75.325	1110.75	1.03095	1110.75	1.60352	353.225	23.169	1112.68	541.4	353.22	9.315	1112.67	0.46838	353.22	20.428	1110.75	0.183813
	353.707	5.2707	1415.45	0.502618	353.703	75.72	1112.67	1.03933	1112.67	1.58539	353.707	23.099	1114.61	557.83	353.703	9.2311	1114.6	0.48422	353.703	20.289	1112.67	0.189254
	354.189	5.2831	1417.38	0.484795	354.185	76.037	1114.6	1.05828	1114.6	1.58363	354.189	23.1	1116.54	576.78	354.185	9.1151	1116.53	0.51203	354.185	20.181	1114.6	0.207963
	354.671	5.3058	1419.31	0.479156	354.667	76.035	1116.53	1.07641	1116.53	1.59394	354.671	23.144	1118.47	599.06	354.667	8.9847	1118.46	0.57259	354.667	20.163	1116.53	0.21875
	355.153	5.2927	1421.23	0.490528	355.149	75.816	1118.46	1.09961	1118.46	1.60597	355.153	23.16	1120.4	622.34	355.149	8.8581	1120.39	0.61387	355.149	20.213	1118.46	0.228986
	355.635	5.2342	1423.16	0.514293	355.631	75.614	1120.39	1.12851	1120.39	1.61219	355.635	23.137	1122.33	649.22	355.631	8.762	1122.32	0.65127	355.631	20.287	1120.39	0.227061
	356.117	5.1676	1425.09	0.518757	356.113	75.561	1122.32	1.14937	1122.32	1.60748	356.117	23.112	1124.25	675.27	356.113	8.7131	1124.24	0.67852	356.113	20.363	1122.32	0.234241
	356.6	5.0903	1427.02	0.508658	356.595	75.636	1124.24	1.18427	1124.24	1.62121	356.6	23.11	1126.18	694.92	356.595	8.7039	1126.17	0.71863	356.595	20.427	1124.24	0.223657
	357.082	5.0245	1428.95	0.503986	357.077	75.751	1126.17	1.24245	1126.17	1.64875	357.082	23.115	1128.11	709.18	357.077	8.7074	1128.1	0.8736	357.077	20.413	1126.17	0.213482
	357.564	5.0076	1430.88	0.501228	357.56	76.023	1128.1	1.3388	1128.1	1.6602	357.564	23.119	1130.04	713.75	357.56	8.7377	1130.03	1.0679	357.56	20.244	1128.1	0.225943
	358.046	5.0609	1432.81	0.516867	358.042	76.192	1130.03	1.46398	1130.03	1.67551	358.046	23.124	1131.97	705.68	358.042	8.7637	1131.96	1.2338	358.042	20.093	1130.03	0.239091
	358.528	5.1299	1434.73	0.51972	358.524	76.199	1131.96	1.59959	1131.96	1.72808	358.528	23.108	1133.9	690.97	358.524	8.7942	1133.89	1.2957	358.524	19.953	1131.96	0.251737
	359.01	5.1586	1436.66	0.503688	359.006	76.114	1133.89	1.69694	1133.89	1.75379	359.01	23.007	1135.83	672.04	359.006	8.8143	1135.82	1.2108	359.006	19.846	1133.89	0.268373
	359.492	5.1466	1438.59	0.502725	359.488	75.968	1135.82	1.72246	1135.82	1.73928	359.492	22.813	1137.75	648.6	359.488	8.8024	1137.74	1.0244	359.488	19.813	1135.82	0.292117
	359.974	5.0939	1440.52	0.502903	359.97	75.783	1137.74	1.69304	1137.74	1.73603	359.974	22.729	1139.68	626.25	359.97	8.7548	1139.67	0.82242	359.97	19.859	1137.74	0.30664
	360.456	4.9375	1442.45	0.50535	360.452	75.643	1139.67	1.61483	1139.67	1.72581	360.456	22.919	1141.61	604.99	360.452	8.6937	1141.6	0.71661	360.452	19.928	1139.67	0.29755
	360.939	4.8003	1444.38	0.518466	360.934	75.681	1141.6	1.52379	1141.6	1.70018	360.939	23.136	1143.54	584.81	360.934	8.6463	1143.53	0.66864	360.934	19.945	1141.6	0.285855
	361.421	4.8015	1446.3	0.515918	361.416	75.99	1143.53	1.46421	1143.53	1.68988	361.421	23.154	1145.47	566.27	361.416	8.6118	1145.46	0.62504	361.416	19.891	1143.53	0.269021
	361.903	4.9314	1448.23	0.509627	361.899	76.125	1145.46	1.40081	1145.46	1.68425	361.903	22.985	1147.4	548.83	361.899	8.6004	1147.39	0.57552	361.899	19.846	1145.46	0.259037
	362.385	5.0611	1450.16	0.504069	362.381	75.903	1147.39	1.35351	1147.39	1.67858	362.385	22.821	1149.32	531.25	362.381	8.6152	1149.32	0.54616	362.381	19.803	1147.39	0.261677
	362.867	5.0926	1452.09	0.509927	362.863	75.691	1149.32	1.3261	1149.32	1.66883	362.867	22.802	1151.25	513.17	362.863	8.6471	1151.24	0.57411	362.863	19.774	1149.32	0.272261
	363.349	5.0527	1454.02	0.517256	363.345	75.742	1151.24	1.29016	1151.24	1.65492	363.349	22.892	1153.18	496.46	363.345	8.7079	1153.17	0.57774	363.345	19.774	1151.24	0.279211
	363.831	5.0525	1455.95	0.516487	363.827	75.995	1153.17	1.24604	1153.17	1.64537	363.831	22.95	1155.11	481.25	363.827	8.7839	1155.1	0.54896	363.827	19.795	1153.17	0.261806
	364.313	5.1228	1457.88	0.497096	364.309	76.213	1155.1	1.18641	1155.1	1.64469	364.313	22.958	1157.04	467.86	364.309	8.8375	1157.03	0.52977	364.309	19.818	1155.1	0.225674
	364.795	5.1797	1459.8	0.476656	364.791	76.228	1157.03	1.13861	1157.03	1.62546	364.795	22.955	1158.97	456.57	364.791	8.8398	1158.96	0.5031	364.791	19.83	1157.03	0.214285
	365.278	5.1655	1461.73	0.480226	365.273	76.066	1158.96	1.11278	1158.96	1.60652	365.278	22.972	1160.89	447.55	365.273	8.7987	1160.89	0.48027	365.273	19.83	1158.96	0.204813
	365.76	5.1075	1463.66	0.490461	365.755	75.944	1160.89	1.09406	1160.89	1.60436	365.76	22.995	1162.82	440.16	365.755	8.7758	1162.82	0.45289	365.755	19.822	1160.89	0.19427
	366.242	5.0449	1465.59	0.482008	366.238	75.843	1162.82	1.07454	1162.82	1.60235	366.242	23.001	1164.75	434.66	366.238	8.7979	1164.74	0.4595	366.238	19.771	1162.82	0.191546
	366.724	4.9874	1467.52	0.477268	366.72	75.803	1164.74	1.05497	1164.74	1.5889	366.724	22.974	1166.68	430.23	366.72	8.8045	1166.67	0.46816	366.72	19.756	1164.74	0.205919
	367.206	4.9352	1469.45	0.488187	367.202	75.864	1166.67	1.03942	1166.67	1.58146	367.206	22.938	1168.61	426.73	367.202	8.7698	1168.6	0.45518	367.202	19.827	1166.67	0.206091
	367.688	4.8816	1471.38	0.480025	367.684	75.977	1168.6	1.03326	1168.6	1.58063	367.688	22.941	1170.54	424.09	367.684	8.7201	1170.53	0.44857	367.684	19.928	1168.6	0.203297
	368.17	4.8237	1473.3	0.471108	368.166	76.104	1170.53	1.0194	1170.53	1.58492	368.17	22.991	1172.47	422.06	368.166	8.693	1172.46	0.45377	368.166	19.991	1170.53	0.201962
	368.652	4.7968	1475.23	0.466397	368.648	76.227	1172.46	1.01108	1172.46	1.58527	368.652	22.983	1174.39	420.77	368.648	8.7005	1174.39	0.43832	368.648	19.993	1172.46	0.18608
	369.135	4.8515	1477.16	0.456595	369.13	76.304	1174.39	1.02439	1174.39	1.58277	369.135	22.823	1176.32	419.72	369.13	8.7181	1176.32	0.43312	369.13	19.944	1174.39	0.180926
	369.617	4.9141	1479.09	0.466744	369.612	76.255	1176.32	1.02646	1176.32	1.57279	369.617	22.632	1178.25	418.76	369.612	8.7045	1178.24	0.42416	369.612	19.848	1176.32	0.199848
	370.099	4.9001	1481.02	0.476924	370.095	75.999	1178.24	1.02374	1178.24	1.58455	370.099	22.527	1180.18	417.98	370.095	8.6362	1180.17	0.41546	370.095	19.649	1178.24	0.211622
	370.581	4.8048	1482.95	0.469765	370.577	75.818	1180.17	1.02278	1180.17	1.60671	370.581	22.516	1182.11	417.51	370.577	8.5951	1182.1	0.4278	370.577	19.558	1180.17	0.206765
	371.063	4.7298	1484.87	0.46355	371.059	75.721	1182.1	1.01294	1182.1	1.61411	371.063	22.509	1184.04	417.34	371.059	8.5862	1184.03	0.4228	371.059	19.663	1182.1	0.193576
	371.545	4.7736	1486.8	0.470388	371.541	75.684	1184.03	1.01325	1184.03	1.61857	371.545	22.412	1185.96	417.03	371.541	8.5978	1185.96	0.42172	371.541	19.796	1184.03	0.193309
	372.027	4.9074	1488.73	0.481973	372.023	75.723	1185.96	1.02826	1185.96	1.61309	372.027	22.256	1187.89	416.18	372.023	8.6435	1187.88	0.42478	372.023	19.867	1185.96	0.199022
	372.509	4.9908	1490.66	0.500395	372.505	75.817	1187.89	1.03672	1187.89	1.61011	372.509	22.204	1189.82	415.49	372.505	8.7087	1189.81	0.43072	372.505	19.867	1187.89	0.19885
	372.991	4.989	1492.59	0.518743	372.987	75.895	1189.81	1.04434	1189.81	1.62413	372.991	22.324	1191.75	415.39	372.987	8.7451	1191.74	0.43704	372.987	19.812	1189.81	0.178546
	373.474	4.9718	1494.52	0.510429	373.469	75.895	1191.74	1.06579	1191.74	1.64027	373.474	22.455	1193.68	415.74	373.469	8.7089	1193.67	0.42777	373.469	19.711	1191.74	0.171897
	373.956	5.001	1496.44	0.493777	373.951	75.824	1193.67	1.07189	1193.67	1.6295	373.956	22.483	1195.61	415.81	373.951	8.606	1195.6	0.42718	373.951	19.566	1193.67	0.18515
	374.438	5.0501	1498.37	0.487737	374.434	75.824	1195.6	1.05033	1195.6	1.61498	374.438	22.441	1197.54	415.33	374.434	8.5431	1197.53	0.41257	374.434	19.461	1195.6	0.200175
	374.92	5.0633	1500.3	0.49111	374.916	75.994	1197.53	1.04598	1197.53	1.61638	374.92	22.39	1199.46	414.97	374.916	8.5255	1199.46	0.39997	374.916	19.363	1197.53	0.204385
	375.402	5.0054	1502.23	0.486349	375.398	76.114	1199.46	1.03836	1199.46	1.61222	375.402	22.335	1201.39	414.8	375.398	8.5376	1201.38	0.43032	375.398	19.339	1199.46	0.199101
	375.884	4.9144	1504.16	0.496903	375.88	76.066	1201.38	1.03012	1201.38	1.61627	375.884	22.298	1203.32	414.8	375.88	8.6228	1203.31	0.43999	375.88	19.472	1201.38	0.211185
	376.366	4.8344	1506.09	0.536157	376.362	75.96	1203.31	1.03914	1203.31	1.62477	376.366	22.333	1205.25	414.94	376.362	8.7211	1205.24	0.44733	376.362	19.667	1203.31	0.215336
	376.848	4.7614	1508.02	0.563285	376.844	75.956	1205.24	1.03661	1205.24	1.61745	376.848	22.454	1207.18	415.19	376.844	8.7332	1207.17	0.44457	376.844	19.801	1205.24	0.201814
	377.331	4.7337	1509.94	0.567228	377.326	76.116	1207.17	1.03218	1207.17	1.60074	377.331	22.52	1209.11	415.64	377.326	8.6225	1209.1	0.42421	377.326	19.822	1207.17	0.201412
	377.813	4.8013	1511.87	0.575485	377.808	76.354	1209.1	1.03747	1209.1	1.61217	377.813	22.42	1211.04	416.42	377.808	8.4695	1211.03	0.40957	377.808	19.781	1209.1	0.205678
	378.295	4.901	1513.8	0.62597	378.291	76.508	1211.03	1.04043	1211.03	1.62583	378.295	22.27	1212.96	417.22	378.291	8.4262	1212.96	0.4344	378.291	19.769	1211.03	0.186819
	378.777	4.9653	1515.73	0.718924	378.773	76.537	1212.96	1.03104	1212.96	1.61845	378.777	22.187	1214.89	417.84	378.773	8.5661	1214.88	0.44101	378.773	19.827	1212.96	0.188599
	379.259	4.9864	1517.66	0.829361	379.255	76.559	1214.88	1.01288	1214.88	1.61009	379.259	22.186	1216.82	418.33	379.255	8.6714	1216.81	0.41031	379.255	19.828	1214.88	0.195135
	379.741	4.9966	1519.59	0.980813	379.737	76.608	1216.81	1.01921	1216.81	1.62193	379.741	22.22	1218.75	418.86	379.737	8.7455	1218.74	0.39969	379.737	19.727	1216.81	0.181722
	380.223	5.0225	1521.52	1.20308	380.219	76.625	1218.74	1.04062	1218.74	1.62732	380.223	22.285	1220.68	419.35	380.219	8.7862	1220.67	0.41049	380.219	19.61	1218.74	0.185013
	380.705	5.0578	1523.44	1.53664	380.701	76.532	1220.67	1.04633	1220.67	1.62399	380.705	22.364	1222.61	420.06	380.701	8.7724	1222.6	0.42216	380.701	19.536	1220.67	0.197467
	381.187	5.077	1525.37	1.9482	381.183	76.355	1222.6	1.04306	1222.6	1.61868	381.187	22.357	1224.54	421.24	381.183	8.7173	1224.53	0.41704	381.183	19.503	1222.6	0.195166
	381.67	5.0772	1527.3	2.23821	381.665	76.209	1224.53	1.03871	1224.53	1.6159	381.67	22.197	1226.46	422.52	381.665	8.6711	1226.45	0.401	381.665	19.472	1224.53	0.205112
	382.152	5.0578	1529.23	2.22219	382.147	76.203	1226.46	1.01785	1226.46	1.62398	382.152	22.052	1228.39	423.58	382.147	8.6811	1228.38	0.43544	382.147	19.406	1226.46	0.220658
	382.634	4.9945	1531.16	1.96114	382.63	76.332	1228.38	1.00455	1228.38	1.6397	382.634	22.114	1230.32	424.39	382.63	8.7441	1230.31	0.43755	382.63	19.308	1228.38	0.217738
	383.116	4.9103	1533.09	1.64522	383.112	76.357	1230.31	1.01551	1230.31	1.63807	383.116	22.298	1232.25	425.34	383.112	8.7561	1232.24	0.43065	383.112	19.285	1230.31	0.198876
	383.598	4.8663	1535.02	1.35377	383.594	76.088	1232.24	1.01966	1232.24	1.63559	383.598	22.389	1234.18	426.41	383.594	8.6504	1234.17	0.43688	383.594	19.432	1232.24	0.191962
	384.08	4.9056	1536.94	1.10766	384.076	75.941	1234.17	1.00194	1234.17	1.62513	384.08	22.242	1236.11	427.63	384.076	8.5723	1236.1	0.42345	384.076	19.542	1234.17	0.198521
	384.562	4.9802	1538.87	0.920603	384.558	76.113	1236.1	1.00779	1236.1	1.61421	384.562	22.016	1238.03	429.08	384.558	8.5679	1238.03	0.4149	384.558	19.567	1236.1	0.205791
	385.044	5.0275	1540.8	0.769599	385.04	76.425	1238.03	1.02582	1238.03	1.61749	385.044	21.943	1239.96	430.63	385.04	8.604	1239.95	0.41401	385.04	19.532	1238.03	0.198582
	385.527	5.0458	1542.73	0.657012	385.522	76.643	1239.95	1.03637	1239.95	1.63529	385.527	22.033	1241.89	431.87	385.522	8.6364	1241.88	0.42137	385.522	19.46	1239.95	0.194074
	386.009	5.0586	1544.66	0.597565	386.004	76.669	1241.88	1.04439	1241.88	1.64111	386.009	22.107	1243.82	432.68	386.004	8.6469	1243.81	0.42718	386.004	19.364	1241.88	0.192833
	386.491	5.0801	1546.59	0.574	386.487	76.579	1243.81	1.03317	1243.81	1.63589	386.491	22.065	1245.75	433.61	386.487	8.6455	1245.74	0.42086	386.487	19.275	1243.81	0.1964
	386.973	5.0976	1548.52	0.56172	386.969	76.506	1245.74	1.02559	1245.74	1.62484	386.973	21.979	1247.68	434.84	386.969	8.6532	1247.67	0.41487	386.969	19.256	1245.74	0.200164
	387.455	5.0849	1550.44	0.547626	387.451	76.429	1247.67	1.02987	1247.67	1.61914	387.455	21.957	1249.61	436.11	387.451	8.6913	1249.6	0.44617	387.451	19.341	1247.67	0.204698
	387.937	5.0317	1552.37	0.528213	387.933	76.424	1249.6	1.03143	1249.6	1.61086	387.937	22.018	1251.53	437.26	387.933	8.692	1251.53	0.45208	387.933	19.43	1249.6	0.202404
	388.419	5.0027	1554.3	0.517506	388.415	76.573	1251.53	1.04789	1251.53	1.61001	388.419	22.06	1253.46	438.3	388.415	8.6289	1253.45	0.40592	388.415	19.558	1251.53	0.194176
	388.901	5.0732	1556.23	0.517844	388.897	76.717	1253.45	1.03708	1253.45	1.62267	388.901	21.997	1255.39	439.4	388.897	8.5556	1255.38	0.39026	388.897	19.662	1253.45	0.191257
	389.383	5.2036	1558.16	0.521015	389.379	76.734	1255.38	1.02579	1255.38	1.61217	389.383	21.863	1257.32	440.66	389.379	8.5009	1257.31	0.38639	389.379	19.686	1255.38	0.191845
	389.866	5.2581	1560.09	0.512749	389.861	76.641	1257.31	1.04349	1257.31	1.59755	389.866	21.767	1259.25	441.79	389.861	8.468	1259.24	0.403	389.861	19.641	1257.31	0.188137
	390.348	5.193	1562.01	0.498938	390.343	76.545	1259.24	1.03659	1259.24	1.61212	390.348	21.731	1261.17	442.48	390.343	8.4479	1261.17	0.44037	390.343	19.591	1259.24	0.188294
	390.83	5.1011	1563.94	0.488436	390.826	76.541	1261.17	1.01269	1261.17	1.62232	390.83	21.726	1263.1	443.1	390.826	8.4322	1263.1	0.46238	390.826	19.592	1261.17	0.192005
	391.312	5.0755	1565.87	0.484129	391.308	76.624	1263.1	1.00698	1263.1	1.61125	391.312	21.716	1265.03	444.13	391.308	8.4217	1265.03	0.43428	391.308	19.638	1263.1	0.193099
	391.794	5.0932	1567.8	0.477908	391.79	76.663	1265.03	1.0243	1265.03	1.62886	391.794	21.711	1266.96	445.75	391.79	8.44	1266.95	0.37442	391.79	19.632	1265.03	0.194251
	392.276	5.0888	1569.73	0.46084	392.272	76.625	1266.95	1.03706	1266.95	1.62638	392.276	21.747	1268.89	447.2	392.272	8.5161	1268.88	0.37487	392.272	19.452	1266.95	0.193105
	392.758	5.0006	1571.66	0.458102	392.754	76.58	1268.88	1.03075	1268.88	1.6201	392.758	21.904	1270.82	448.16	392.754	8.5896	1270.81	0.40169	392.754	19.358	1268.88	0.201114
	393.24	4.9118	1573.59	0.471122	393.236	76.528	1270.81	1.02868	1270.81	1.61863	393.24	22.059	1272.75	449.23	393.236	8.6703	1272.74	0.42155	393.236	19.482	1270.81	0.202879
	393.723	4.9274	1575.51	0.468639	393.718	76.479	1272.74	1.0385	1272.74	1.62532	393.723	22.053	1274.67	450.77	393.718	8.7353	1274.67	0.40392	393.718	19.681	1272.74	0.195196
	394.205	5.044	1577.44	0.463699	394.2	76.447	1274.67	1.04248	1274.67	1.64001	394.205	21.891	1276.6	452.63	394.2	8.7508	1276.6	0.40279	394.2	19.767	1274.67	0.19819
	394.687	5.1592	1579.37	0.451985	394.682	76.435	1276.6	1.03235	1276.6	1.64005	394.687	21.757	1278.53	454.32	394.682	8.7057	1278.53	0.45217	394.682	19.673	1276.6	0.203989
	395.169	5.2329	1581.3	0.447704	395.165	76.426	1278.53	1.02747	1278.53	1.6319	395.169	21.75	1280.46	455.89	395.165	8.6296	1280.45	0.47927	395.165	19.503	1278.53	0.190971
	395.651	5.2702	1583.23	0.455307	395.647	76.391	1280.45	1.02943	1280.45	1.63267	395.651	21.812	1282.39	457.26	395.647	8.571	1282.38	0.46302	395.647	19.446	1280.45	0.185935
	396.133	5.2855	1585.16	0.462001	396.129	76.308	1282.38	1.02802	1282.38	1.63366	396.133	21.836	1284.32	458.36	396.129	8.5272	1284.31	0.43404	396.129	19.58	1282.38	0.197679
	396.615	5.2749	1587.09	0.469357	396.611	76.243	1284.31	1.02772	1284.31	1.63799	396.615	21.814	1286.25	459.4	396.611	8.5087	1286.24	0.40866	396.611	19.644	1284.31	0.197991
	397.097	5.2591	1589.01	0.455842	397.093	76.209	1286.24	1.03463	1286.24	1.63471	397.097	21.787	1288.17	460.7	397.093	8.5406	1288.17	0.42515	397.093	19.593	1286.24	0.19322
	397.579	5.2413	1590.94	0.444713	397.575	76.176	1288.17	1.05424	1288.17	1.62824	397.579	21.76	1290.1	462.19	397.575	8.5712	1290.1	0.43865	397.575	19.522	1288.17	0.198743
	398.062	5.226	1592.87	0.453076	398.057	76.105	1290.1	1.05665	1290.1	1.63016	398.062	21.744	1292.03	463.3	398.057	8.5613	1292.02	0.42347	398.057	19.456	1290.1	0.208777
	398.544	5.2254	1594.8	0.448368	398.539	76.017	1292.03	1.03602	1292.03	1.63587	398.544	21.787	1293.96	463.91	398.539	8.5231	1293.95	0.41767	398.539	19.412	1292.03	0.217792
	399.026	5.2447	1596.73	0.463641	399.022	75.986	1293.95	1.03067	1293.95	1.645	399.026	21.913	1295.89	464.23	399.022	8.5049	1295.88	0.42389	399.022	19.427	1293.95	0.215885
	399.508	5.264	1598.66	0.475564	399.504	76.078	1295.88	1.05093	1295.88	1.65659	399.508	22.011	1297.82	464.03	399.504	8.5504	1297.81	0.42483	399.504	19.541	1295.88	0.207132
	399.99	5.2606	1600.58	0.474909	399.986	76.271	1297.81	1.06191	1297.81	1.65969	399.99	21.944	1299.74	463.7	399.986	8.6454	1299.74	0.4404	399.986	19.731	1297.81	0.204396
	400.472	5.2394	1602.51	0.466945	400.468	76.391	1299.74	1.05497	1299.74	1.6579	400.472	21.744	1301.67	463.68	400.468	8.6709	1301.67	0.44898	400.468	19.819	1299.74	0.19797
	400.954	5.229	1604.44	0.470014	400.95	76.388	1301.67	1.05144	1301.67	1.65909	400.954	21.595	1303.6	463.97	400.95	8.5439	1303.6	0.4184	400.95	19.73	1301.67	0.186415
	401.436	5.2308	1606.37	0.481831	401.432	76.372	1303.6	1.05353	1303.6	1.65297	401.436	21.524	1305.53	464.43	401.432	8.4587	1305.52	0.40638	401.432	19.629	1303.6	0.18992
	401.918	5.246	1608.3	0.499411	401.914	76.38	1305.52	1.0479	1305.52	1.65696	401.918	21.508	1307.46	465.18	401.914	8.4597	1307.45	0.4046	401.914	19.508	1305.52	0.201229
	402.401	5.288	1610.23	0.520101	402.396	76.376	1307.45	1.04078	1307.45	1.66325	402.401	21.565	1309.39	465.92	402.396	8.5093	1309.38	0.39899	402.396	19.408	1307.45	0.216806
	402.883	5.3493	1612.15	0.527742	402.878	76.293	1309.38	1.04891	1309.38	1.6594	402.883	21.675	1311.32	466.52	402.878	8.5797	1311.31	0.40339	402.878	19.384	1309.38	0.211901
	403.365	5.3906	1614.08	0.510339	403.361	76.123	1311.31	1.05688	1311.31	1.6546	403.365	21.74	1313.24	467.04	403.361	8.6581	1313.24	0.40638	403.361	19.447	1311.31	0.212095
	403.847	5.3916	1616.01	0.483543	403.843	75.958	1313.24	1.05918	1313.24	1.65485	403.847	21.703	1315.17	467.6	403.843	8.7278	1315.17	0.39592	403.843	19.54	1313.24	0.222904
	404.329	5.3663	1617.94	0.480391	404.325	75.961	1315.17	1.06149	1315.17	1.6595	404.329	21.611	1317.1	468.24	404.325	8.7661	1317.1	0.37879	404.325	19.581	1315.17	0.216391
	404.811	5.3398	1619.87	0.471857	404.807	76.211	1317.1	1.05808	1317.1	1.66039	404.811	21.577	1319.03	468.94	404.807	8.7733	1319.02	0.39379	404.807	19.555	1317.1	0.213906
	405.293	5.3078	1621.8	0.465234	405.289	76.334	1319.02	1.04264	1319.02	1.65785	405.293	21.627	1320.96	469.73	405.289	8.7487	1320.95	0.4175	405.289	19.532	1319.02	0.210561
	405.775	5.2904	1623.73	0.450314	405.771	76.211	1320.95	1.04606	1320.95	1.67024	405.775	21.62	1322.89	470.61	405.771	8.6371	1322.88	0.42744	405.771	19.507	1320.95	0.210479
	406.258	5.2948	1625.65	0.44305	406.253	76.066	1322.88	1.05305	1322.88	1.66967	406.258	21.446	1324.82	471.62	406.253	8.5443	1324.81	0.43615	406.253	19.491	1322.88	0.201493
	406.74	5.316	1627.58	0.454444	406.735	75.963	1324.81	1.04794	1324.81	1.65885	406.74	21.227	1326.74	472.73	406.735	8.5223	1326.74	0.44006	406.735	19.489	1324.81	0.199669
	407.222	5.3508	1629.51	0.459815	407.218	75.911	1326.74	1.04387	1326.74	1.64992	407.222	21.133	1328.67	473.77	407.218	8.5536	1328.67	0.42323	407.218	19.498	1326.74	0.200492
	407.704	5.3983	1631.44	0.455482	407.7	75.921	1328.67	1.05167	1328.67	1.64816	407.704	21.191	1330.6	474.68	407.7	8.5931	1330.59	0.39557	407.7	19.513	1328.67	0.194117
	408.186	5.4515	1633.37	0.463465	408.182	76.017	1330.59	1.0687	1330.59	1.64286	408.186	21.299	1332.53	475.67	408.182	8.6123	1332.52	0.40891	408.182	19.532	1330.59	0.190684
	408.668	5.5081	1635.3	0.465257	408.664	76.157	1332.52	1.06088	1332.52	1.63446	408.668	21.388	1334.46	476.85	408.664	8.6179	1334.45	0.43515	408.664	19.551	1332.52	0.191465
	409.15	5.5659	1637.22	0.462201	409.146	76.186	1334.45	1.05568	1334.45	1.64477	409.15	21.451	1336.39	478.08	409.146	8.6355	1336.38	0.44048	409.146	19.562	1334.45	0.20143
	409.632	5.6058	1639.15	0.467605	409.628	76.031	1336.38	1.05656	1336.38	1.65178	409.632	21.466	1338.31	479.27	409.628	8.6769	1338.31	0.42621	409.628	19.579	1336.38	0.211513
	410.114	5.5976	1641.08	0.476904	410.11	75.91	1338.31	1.05343	1338.31	1.64519	410.114	21.389	1340.24	480.43	410.11	8.7056	1340.24	0.40492	410.11	19.561	1338.31	0.208574
	410.597	5.6029	1643.01	0.476813	410.592	75.887	1340.24	1.05849	1340.24	1.63762	410.597	21.312	1342.17	481.53	410.592	8.7122	1342.16	0.39941	410.592	19.44	1340.24	0.204062
	411.079	5.6895	1644.94	0.468336	411.074	75.904	1342.16	1.04974	1342.16	1.64314	411.079	21.291	1344.1	482.52	411.074	8.7054	1344.09	0.39998	411.074	19.325	1342.16	0.207711
	411.561	5.8098	1646.87	0.466628	411.557	75.925	1344.09	1.05199	1344.09	1.63499	411.561	21.304	1346.03	483.58	411.557	8.6904	1346.02	0.39753	411.557	19.325	1344.09	0.200707
	412.043	5.8427	1648.8	0.465642	412.039	75.94	1346.02	1.06041	1346.02	1.63361	412.043	21.28	1347.96	484.72	412.039	8.6686	1347.95	0.40087	412.039	19.451	1346.02	0.19389
	412.525	5.7299	1650.72	0.464772	412.521	75.946	1347.95	1.04694	1347.95	1.63704	412.525	21.185	1349.88	485.98	412.521	8.642	1349.88	0.41793	412.521	19.6	1347.95	0.199713
	413.007	5.5562	1652.65	0.464936	413.003	75.926	1349.88	1.02628	1349.88	1.65043	413.007	21.081	1351.81	487.48	413.003	8.6049	1351.81	0.45529	413.003	19.666	1349.88	0.195078
	413.489	5.483	1654.58	0.471225	413.485	75.878	1351.81	1.01899	1351.81	1.65673	413.489	21.1	1353.74	489.3	413.485	8.556	1353.74	0.43413	413.485	19.649	1351.81	0.19387
	413.971	5.564	1656.51	0.478142	413.967	75.887	1353.74	1.02635	1353.74	1.64114	413.971	21.317	1355.67	491.08	413.967	8.5345	1355.66	0.37471	413.967	19.584	1353.74	0.19772
	414.454	5.5877	1658.44	0.473921	414.449	76.042	1355.66	1.02068	1355.66	1.64334	414.454	21.425	1357.6	492.78	414.449	8.5517	1357.59	0.36053	414.449	19.388	1355.66	0.190683
	414.936	5.4756	1660.37	0.45496	414.931	76.146	1357.59	1.01692	1357.59	1.6534	414.936	21.304	1359.53	494.51	414.931	8.5858	1359.52	0.36144	414.931	19.252	1357.59	0.181348
	415.418	5.3483	1662.3	0.457087	415.414	76.071	1359.52	1.0222	1359.52	1.64364	415.418	21.139	1361.46	496.25	415.414	8.6453	1361.45	0.38085	415.414	19.284	1359.52	0.189071
	415.9	5.3086	1664.22	0.451013	415.896	75.899	1361.45	1.01086	1361.45	1.63831	415.9	21.092	1363.38	498.04	415.896	8.7103	1363.38	0.38787	415.896	19.422	1361.45	0.191487
	416.382	5.3563	1666.15	0.458578	416.378	75.784	1363.38	0.996982	1363.38	1.62279	416.382	21.161	1365.31	499.89	416.378	8.7452	1365.31	0.40776	416.378	19.563	1363.38	0.187115
	416.864	5.4303	1668.08	0.475479	416.86	75.806	1365.31	1.0183	1365.31	1.62	416.864	21.245	1367.24	501.78	416.86	8.7299	1367.24	0.42934	416.86	19.67	1365.31	0.183652
	417.346	5.4912	1670.01	0.488689	417.342	75.886	1367.24	1.04073	1367.24	1.63112	417.346	21.272	1369.17	503.72	417.342	8.6871	1369.16	0.41589	417.342	19.738	1367.24	0.173776
	417.828	5.5366	1671.94	0.471293	417.824	75.862	1369.16	1.0336	1369.16	1.63135	417.828	21.244	1371.1	505.75	417.824	8.6582	1371.09	0.39148	417.824	19.736	1369.16	0.174065
	418.31	5.5361	1673.87	0.447806	418.306	75.7	1371.09	1.01371	1371.09	1.63544	418.31	21.187	1373.03	507.67	418.306	8.6482	1373.02	0.37183	418.306	19.644	1371.09	0.182442
	418.793	5.4433	1675.8	0.454402	418.788	75.605	1373.02	1.00155	1373.02	1.63686	418.793	21.039	1374.95	509.33	418.788	8.6266	1374.95	0.3904	418.788	19.584	1373.02	0.184485
	419.275	5.3687	1677.72	0.460226	419.27	75.747	1374.95	1.01119	1374.95	1.6436	419.275	20.939	1376.88	510.79	419.27	8.5553	1376.88	0.40277	419.27	19.627	1374.95	0.193755
	419.757	5.3476	1679.65	0.455551	419.753	75.888	1376.88	1.00394	1376.88	1.65733	419.757	20.94	1378.81	512.21	419.753	8.4931	1378.81	0.414	419.753	19.684	1376.88	0.203683
	420.239	5.3524	1681.58	0.440055	420.235	75.803	1378.81	1.00598	1378.81	1.65624	420.239	20.995	1380.74	513.65	420.235	8.4907	1380.73	0.42655	420.235	19.7	1378.81	0.199956
	420.721	5.346	1683.51	0.442541	420.717	75.512	1380.73	1.01283	1380.73	1.65082	420.721	21.053	1382.67	514.97	420.717	8.5451	1382.66	0.43517	420.717	19.671	1380.73	0.200005
	421.203	5.318	1685.44	0.452352	421.199	75.286	1382.66	1.00693	1382.66	1.63878	421.203	21.097	1384.6	516.05	421.199	8.6026	1384.59	0.42274	421.199	19.608	1382.66	0.206682
	421.685	5.2878	1687.37	0.446831	421.681	75.377	1384.59	1.01427	1384.59	1.63885	421.685	21.12	1386.53	517.25	421.681	8.6351	1386.52	0.39871	421.681	19.476	1384.59	0.206035
	422.167	5.2826	1689.3	0.448321	422.163	75.693	1386.52	1.01532	1386.52	1.65245	422.167	21.112	1388.45	518.91	422.163	8.6413	1388.45	0.38278	422.163	19.31	1386.52	0.179209
	422.65	5.3089	1691.22	0.451373	422.645	75.883	1388.45	1.0225	1388.45	1.65222	422.65	21.064	1390.38	520.92	422.645	8.6034	1390.38	0.38242	422.645	19.262	1388.45	0.170585
	423.132	5.3368	1693.15	0.440467	423.127	75.905	1390.38	1.03486	1390.38	1.64351	423.132	21.019	1392.31	522.89	423.127	8.4926	1392.31	0.40807	423.127	19.38	1390.38	0.190215
	423.614	5.3805	1695.08	0.431554	423.609	75.886	1392.31	1.03316	1392.31	1.65609	423.614	20.957	1394.24	524.81	423.609	8.4104	1394.23	0.41899	423.609	19.5	1392.31	0.191596
	424.096	5.4116	1697.01	0.433355	424.092	75.877	1394.23	1.02761	1394.23	1.66599	424.096	20.918	1396.17	526.66	424.092	8.4412	1396.16	0.41092	424.092	19.517	1394.23	0.183488
	424.578	5.42	1698.94	0.424839	424.574	75.876	1396.16	1.0171	1396.16	1.65522	424.578	20.93	1398.1	528.1	424.574	8.5255	1398.09	0.39994	424.574	19.484	1396.16	0.185385
	425.06	5.4049	1700.87	0.42971	425.056	75.897	1398.09	1.01696	1398.09	1.63734	425.06	20.981	1400.03	529.63	425.056	8.5968	1400.02	0.38301	425.056	19.467	1398.09	0.185204
	425.542	5.3575	1702.79	0.428006	425.538	75.959	1400.02	1.03707	1400.02	1.63443	425.542	21.043	1401.95	531.62	425.538	8.6461	1401.95	0.39047	425.538	19.489	1400.02	0.178278
	426.024	5.2689	1704.72	0.412585	426.02	75.992	1401.95	1.04147	1401.95	1.64264	426.024	21.103	1403.88	533.94	426.02	8.6631	1403.88	0.38473	426.02	19.509	1401.95	0.16982
	426.506	5.1654	1706.65	0.415302	426.502	75.894	1403.88	1.03757	1403.88	1.65609	426.506	21.152	1405.81	535.89	426.502	8.6231	1405.81	0.37243	426.502	19.468	1403.88	0.175646
	426.989	5.1355	1708.58	0.419206	426.984	75.689	1405.81	1.03473	1405.81	1.66232	426.989	21.165	1407.74	537.24	426.984	8.5338	1407.73	0.38987	426.984	19.381	1405.81	0.183982
	427.471	5.2508	1710.51	0.403434	427.466	75.558	1407.73	1.03368	1407.73	1.68157	427.471	21.12	1409.67	538.63	427.466	8.453	1409.66	0.41391	427.466	19.357	1407.73	0.18216
	427.953	5.3331	1712.44	0.401574	427.949	75.575	1409.66	1.02597	1409.66	1.68526	427.953	21.066	1411.6	540.23	427.949	8.3867	1411.59	0.42352	427.949	19.466	1409.66	0.173043
	428.435	5.3677	1714.37	0.4002	428.431	75.631	1411.59	1.02462	1411.59	1.66988	428.435	20.99	1413.52	541.89	428.431	8.3457	1413.52	0.41142	428.431	19.578	1411.59	0.168115
	428.917	5.3747	1716.29	0.404243	428.913	75.597	1413.52	1.02601	1413.52	1.64874	428.917	20.915	1415.45	543.47	428.913	8.3566	1415.45	0.41516	428.913	19.541	1413.52	0.175371
	429.399	5.3631	1718.22	0.408859	429.395	75.501	1415.45	1.02001	1415.45	1.64297	429.399	20.854	1417.38	545.02	429.395	8.4059	1417.38	0.41751	429.395	19.39	1415.45	0.179561
	429.881	5.3384	1720.15	0.421572	429.877	75.467	1417.38	1.02758	1417.38	1.64141	429.881	20.81	1419.31	546.87	429.877	8.4334	1419.31	0.40058	429.877	19.275	1417.38	0.171017
	430.363	5.3073	1722.08	0.423897	430.359	75.601	1419.31	1.05017	1419.31	1.66097	430.363	20.792	1421.24	549.42	430.359	8.4025	1421.23	0.39466	430.359	19.291	1419.31	0.191531
	430.845	5.2714	1724.01	0.412226	430.841	75.786	1421.23	1.04468	1421.23	1.68193	430.845	20.813	1423.17	551.65	430.841	8.3472	1423.16	0.41159	430.841	19.347	1421.23	0.184211
	431.328	5.2303	1725.94	0.409055	431.323	75.855	1423.16	1.02434	1423.16	1.67457	431.328	20.876	1425.1	553.19	431.323	8.2961	1425.09	0.41988	431.323	19.298	1423.16	0.17618
	431.81	5.2312	1727.87	0.411142	431.805	75.807	1425.09	1.02033	1425.09	1.65388	431.81	20.891	1427.02	554.57	431.805	8.2502	1427.02	0.41102	431.805	19.143	1425.09	0.173954
	432.292	5.3238	1729.79	0.405008	432.288	75.784	1427.02	1.03751	1427.02	1.6508	432.292	20.823	1428.95	556.23	432.288	8.2537	1428.95	0.39399	432.288	19.054	1427.02	0.175739
	432.774	5.402	1731.72	0.412841	432.77	75.912	1428.95	1.04984	1428.95	1.6566	432.774	20.746	1430.88	558.1	432.77	8.3593	1430.88	0.38945	432.77	19.147	1428.95	0.175431
	433.256	5.4612	1733.65	0.430653	433.252	76.056	1430.88	1.05216	1430.88	1.64274	433.256	20.649	1432.81	559.71	433.252	8.5044	1432.81	0.39073	433.252	19.332	1430.88	0.18408
	433.738	5.4861	1735.58	0.406874	433.734	75.945	1432.81	1.05554	1432.81	1.62076	433.738	20.564	1434.74	560.97	433.734	8.5676	1434.73	0.41465	433.734	19.436	1432.81	0.171554
	434.22	5.4501	1737.51	0.393531	434.216	75.503	1434.73	1.0478	1434.73	1.61449	434.22	20.539	1436.67	562.15	434.216	8.5319	1436.66	0.41308	434.216	19.447	1434.73	0.169149
	434.702	5.3441	1739.44	0.385212	434.698	75.116	1436.66	1.04852	1436.66	1.62694	434.702	20.59	1438.59	563.25	434.698	8.4865	1438.59	0.4231	434.698	19.426	1436.66	0.172898
	435.185	5.2061	1741.36	0.376608	435.18	74.97	1438.59	1.04642	1438.59	1.64876	435.185	20.671	1440.52	564.36	435.18	8.4695	1440.52	0.416	435.18	19.371	1438.59	0.173619
	435.667	5.0851	1743.29	0.391625	435.662	74.978	1440.52	1.03494	1440.52	1.65421	435.667	20.709	1442.45	565.55	435.662	8.467	1442.45	0.40593	435.662	19.307	1440.52	0.186134
	436.149	4.9687	1745.22	0.414081	436.145	75.008	1442.45	1.05247	1442.45	1.64863	436.149	20.687	1444.38	566.81	436.145	8.4525	1444.38	0.39659	436.145	19.28	1442.45	0.201266
	436.631	4.9164	1747.15	0.420708	436.627	75.04	1444.38	1.06416	1444.38	1.63961	436.631	20.685	1446.31	568.18	436.627	8.4203	1446.3	0.40444	436.627	19.298	1444.38	0.197984
	437.113	5.0121	1749.08	0.418205	437.109	75.067	1446.3	1.06412	1446.3	1.64607	437.113	20.747	1448.24	569.65	437.109	8.3959	1448.23	0.39943	437.109	19.331	1446.3	0.193805
	437.595	5.1059	1751.01	0.40477	437.591	75.074	1448.23	1.0575	1448.23	1.65672	437.595	20.796	1450.16	571.2	437.591	8.4083	1450.16	0.40746	437.591	19.361	1448.23	0.20471
	438.077	5.129	1752.93	0.393738	438.073	75.068	1450.16	1.04364	1450.16	1.65149	438.077	20.795	1452.09	572.85	438.073	8.4518	1452.09	0.40635	438.073	19.384	1450.16	0.19696
	438.559	5.0975	1754.86	0.398175	438.555	75.113	1452.09	1.04462	1452.09	1.64541	438.559	20.754	1454.02	574.56	438.555	8.4675	1454.02	0.38938	438.555	19.396	1452.09	0.199905
	439.041	5.0599	1756.79	0.390954	439.037	75.274	1454.02	1.04683	1454.02	1.63513	439.041	20.7	1455.95	576.18	439.037	8.4268	1455.95	0.3855	439.037	19.366	1454.02	0.216395
	439.524	5.0407	1758.72	0.375972	439.519	75.418	1455.95	1.04672	1455.95	1.64007	439.524	20.645	1457.88	577.81	439.519	8.3875	1457.88	0.39816	439.519	19.352	1455.95	0.20668
	440.006	5.0405	1760.65	0.371905	440.001	75.499	1457.88	1.05534	1457.88	1.64561	440.006	20.596	1459.81	579.94	440.001	8.3815	1459.8	0.37883	440.001	19.419	1457.88	0.199746
	440.488	5.0667	1762.58	0.374766	440.484	75.512	1459.8	1.0551	1459.8	1.63515	440.488	20.581	1461.74	582.69	440.484	8.3985	1461.73	0.37541	440.484	19.523	1459.8	0.187185
	440.97	5.1342	1764.51	0.376426	440.966	75.425	1461.73	1.04112	1461.73	1.61779	440.97	20.613	1463.66	585.67	440.966	8.4141	1463.66	0.40029	440.966	19.556	1461.73	0.171831
	441.452	5.184	1766.43	0.374977	441.448	75.21	1463.66	1.03366	1463.66	1.61844	441.452	20.64	1465.59	588.58	441.448	8.4192	1465.59	0.40847	441.448	19.474	1463.66	0.169759
	441.934	5.188	1768.36	0.369274	441.93	74.984	1465.59	1.03	1465.59	1.62985	441.934	20.646	1467.52	591.89	441.93	8.4247	1467.52	0.39979	441.93	19.344	1465.59	0.178991
	442.416	5.1727	1770.29	0.372516	442.412	74.941	1467.52	1.03131	1467.52	1.64059	442.416	20.641	1469.45	595.74	442.412	8.4549	1469.45	0.41196	442.412	19.266	1467.52	0.179494
	442.898	5.1505	1772.22	0.374936	442.894	75.143	1469.45	1.02834	1469.45	1.63732	442.898	20.626	1471.38	600.18	442.894	8.5285	1471.38	0.39666	442.894	19.259	1469.45	0.170339
	443.381	5.1247	1774.15	0.388376	443.376	75.303	1471.38	1.0156	1471.38	1.62173	443.381	20.601	1473.31	605.54	443.376	8.5465	1473.3	0.3947	443.376	19.235	1471.38	0.169974
	443.863	5.1065	1776.08	0.39594	443.858	75.408	1473.3	1.00091	1473.3	1.63053	443.863	20.58	1475.23	612	443.858	8.4501	1475.23	0.41062	443.858	19.187	1473.3	0.163933
	444.345	5.1128	1778.01	0.398421	444.341	75.472	1475.23	1.00284	1475.23	1.64859	444.345	20.582	1477.16	619.04	444.341	8.3425	1477.16	0.42632	444.341	19.124	1475.23	0.154257
	444.827	5.1366	1779.93	0.414081	444.823	75.485	1477.16	1.01652	1477.16	1.64101	444.827	20.599	1479.09	626.19	444.823	8.2985	1479.09	0.43547	444.823	19.021	1477.16	0.146428
	445.309	5.1445	1781.86	0.421003	445.305	75.46	1479.09	1.00677	1479.09	1.63377	445.309	20.575	1481.02	634.3	445.305	8.31	1481.02	0.41715	445.305	18.902	1479.09	0.148649
	445.791	5.1353	1783.79	0.403099	445.787	75.44	1481.02	0.999279	1481.02	1.64504	445.791	20.48	1482.95	643.97	445.787	8.3294	1482.95	0.3996	445.787	18.848	1481.02	0.150394
	446.273	5.1088	1785.72	0.385317	446.269	75.457	1482.95	1.00726	1482.95	1.65146	446.273	20.407	1484.88	654.94	446.269	8.329	1484.87	0.38972	446.269	18.919	1482.95	0.149476
	446.755	5.0449	1787.65	0.369201	446.751	75.488	1484.87	1.02468	1484.87	1.64326	446.755	20.423	1486.81	666.49	446.751	8.3114	1486.8	0.39104	446.751	19.073	1484.87	0.160642
	447.237	4.9691	1789.58	0.369647	447.233	75.457	1486.8	1.01889	1486.8	1.64644	447.237	20.489	1488.73	678.39	447.233	8.2844	1488.73	0.39036	447.233	19.163	1486.8	0.177289
	447.72	4.916	1791.51	0.385317	447.715	75.231	1488.73	1.00443	1488.73	1.65557	447.72	20.555	1490.66	691.47	447.715	8.2153	1490.66	0.39941	447.715	19.134	1488.73	0.166613
	448.202	4.8922	1793.43	0.40291	448.197	75.118	1490.66	1.00473	1490.66	1.6429	448.202	20.613	1492.59	705.99	448.197	8.1811	1492.59	0.41563	448.197	19.109	1490.66	0.158265
	448.684	4.8967	1795.36	0.399486	448.68	75.224	1492.59	1.00742	1492.59	1.63443	448.684	20.656	1494.52	721.48	448.68	8.2028	1494.52	0.41917	448.68	19.092	1492.59	0.158996
	449.166	4.953	1797.29	0.38499	449.162	75.39	1494.52	1.00729	1494.52	1.65124	449.166	20.674	1496.45	737.61	449.162	8.2499	1496.44	0.43065	449.162	19.084	1494.52	0.159512
	449.648	5.0477	1799.22	0.375999	449.644	75.504	1496.44	1.01674	1496.44	1.66051	449.648	20.668	1498.38	754.61	449.644	8.3099	1498.37	0.44114	449.644	19.101	1496.44	0.172242
	450.13	5.0928	1801.15	0	450.126	75.537	1498.37	1.01935	1498.37	1.64583	450.13	20.634	1500.31	772.62	450.126	8.3728	1500.3	0.4347	450.126	19.137	1498.37	0.176546
	450.612	5.0569	1803.08	0	450.608	75.475	1500.3	1.0229	1500.3	1.63851	450.612	20.549	1502.23	791.25	450.608	8.4126	1502.23	0.43021	450.608	19.149	1500.3	0.163131
	451.094	4.9846	1805.01	0	451.09	75.285	1502.23	1.02008	1502.23	1.65572	451.094	20.473	1504.16	812.82	451.09	8.4014	1504.16	0.4267	451.09	19.091	1502.23	0.161177
	451.577	4.9043	1806.93	0	451.572	74.964	1504.16	1.00856	1504.16	1.66101	451.577	20.479	1506.09	836.5	451.572	8.3388	1506.09	0.41087	451.572	18.96	1504.16	0.169205
	452.059	4.8214	1808.86	0	452.054	74.819	1506.09	1.03215	1506.09	1.6644	452.059	20.551	1508.02	864.49	452.054	8.2901	1508.02	0.43095	452.054	18.9	1506.09	0.162156
	452.541	4.7703	1810.79	0	452.536	75.05	1508.02	1.03712	1508.02	1.66915	452.541	20.611	1509.95	896.92	452.536	8.2546	1509.94	0.4612	452.536	18.966	1508.02	0.166799
	453.023	4.7782	1812.72	0	453.019	75.224	1509.94	1.03453	1509.94	1.6606	453.023	20.649	1511.88	934.61	453.019	8.2341	1511.87	0.45681	453.019	19.043	1509.94	0.176126
	453.505	4.8096	1814.65	0	453.501	75.213	1511.87	1.05775	1511.87	1.66496	453.505	20.656	1513.81	979.93	453.501	8.2424	1513.8	0.47691	453.501	19.157	1511.87	0.174426
	453.987	4.835	1816.58	0	453.983	75.12	1513.8	1.07899	1513.8	1.66797	453.987	20.601	1515.73	1032.5	453.983	8.2602	1515.73	0.53538	453.983	19.251	1513.8	0.176069
	454.469	4.8533	1818.5	0	454.465	75.079	1515.73	1.09095	1515.73	1.65935	454.469	20.494	1517.66	1086.4	454.465	8.2648	1517.66	0.58997	454.465	19.221	1515.73	0.163675
	454.951	4.8598	1820.43	0	454.947	75.134	1517.66	1.12744	1517.66	1.67624	454.951	20.409	1519.59	1148.2	454.947	8.2487	1519.59	0.70453	454.947	19.047	1517.66	0.15064
	455.433	4.8457	1822.36	0	455.429	75.23	1519.59	1.18546	1519.59	1.6919	455.433	20.38	1521.52	1196	455.429	8.2213	1521.52	0.88243	455.429	18.859	1519.59	0.155758
	455.916	4.8262	1824.29	0	455.911	75.288	1521.52	1.2467	1521.52	1.70111	455.916	20.392	1523.45	1225.4	455.911	8.1923	1523.44	1.0611	455.911	18.877	1521.52	0.160879
	456.398	4.8331	1826.22	0	456.393	75.303	1523.44	1.35407	1523.44	1.71506	456.398	20.413	1525.38	1233.2	456.393	8.1557	1525.37	1.3204	456.393	19.19	1523.44	0.177534
	456.88	4.8667	1828.15	0	456.876	75.301	1525.37	1.48483	1525.37	1.71953	456.88	20.445	1527.3	1213	456.876	8.1429	1527.3	1.5151	456.876	19.358	1525.37	0.192138
	457.362	4.9141	1830.08	0	457.358	75.298	1527.3	1.61258	1527.3	1.74643	457.362	20.475	1529.23	1168	457.358	8.1963	1529.23	1.4741	457.358	19.266	1527.3	0.199151
	457.844	5.0206	1832	0	457.84	75.259	1529.23	1.70036	1529.23	1.78375	457.844	20.514	1531.16	1117.4	457.84	8.2321	1531.16	1.246	457.84	19.138	1529.23	0.208788
	458.326	5.112	1833.93	0	458.322	75.105	1531.16	1.73873	1531.16	1.82503	458.326	20.542	1533.09	1058.7	458.322	8.2092	1533.09	0.98185	458.322	19.037	1531.16	0.221274
	458.808	5.0779	1835.86	0	458.804	74.913	1533.09	1.78824	1533.09	1.88007	458.808	20.533	1535.02	1004.4	458.804	8.1476	1535.02	0.7793	458.804	18.961	1533.09	0.258072
	459.29	4.9199	1837.79	0	459.286	74.838	1535.02	1.84832	1535.02	1.95156	459.29	20.485	1536.95	958.16	459.286	8.082	1536.94	0.63623	459.286	18.89	1535.02	0.315368
	459.772	4.7652	1839.72	0	459.768	74.971	1536.94	1.86637	1536.94	1.98908	459.772	20.441	1538.88	917.43	459.768	8.0278	1538.87	0.55448	459.768	18.811	1536.94	0.341241
	460.255	4.7065	1841.65	0	460.25	75.211	1538.87	1.7893	1538.87	1.95622	460.255	20.437	1540.8	881.37	460.25	7.992	1540.8	0.50237	460.25	18.74	1538.87	0.319337
	460.737	4.7341	1843.58	0	460.732	75.336	1540.8	1.63195	1540.8	1.88135	460.737	20.462	1542.73	849.58	460.732	7.9968	1542.73	0.4637	460.732	18.723	1540.8	0.28328
	461.219	4.774	1845.5	0	461.215	75.323	1542.73	1.47519	1542.73	1.81361	461.219	20.444	1544.66	820.36	461.215	8.055	1544.66	0.44133	461.215	18.776	1542.73	0.260381
	461.701	4.8095	1847.43	0	461.697	75.284	1544.66	1.34242	1544.66	1.76423	461.701	20.338	1546.59	793.65	461.697	8.1098	1546.59	0.43728	461.697	18.821	1544.66	0.248222
	462.183	4.875	1849.36	0	462.179	75.201	1546.59	1.24405	1546.59	1.72442	462.183	20.255	1548.52	770.11	462.179	8.1699	1548.52	0.43575	462.179	18.85	1546.59	0.245706
	462.665	5.0409	1851.29	0	462.661	75.128	1548.52	1.18016	1548.52	1.70018	462.665	20.24	1550.44	749.72	462.661	8.208	1550.44	0.43417	462.661	18.859	1548.52	0.246643
	463.147	5.2141	1853.22	0	463.143	75.105	1550.44	1.15937	1550.44	1.68873	463.147	20.254	1552.37	732.89	463.143	8.1944	1552.37	0.41054	463.143	18.83	1550.44	0.22969
	463.629	5.2606	1855.15	0	463.625	75.125	1552.37	1.1478	1552.37	1.68482	463.629	20.24	1554.3	720.1	463.625	8.1385	1554.3	0.41694	463.625	18.772	1552.37	0.219933
	464.112	5.1556	1857.07	0	464.107	75.15	1554.3	1.12171	1554.3	1.67564	464.112	20.189	1556.23	710.76	464.107	8.082	1556.23	0.44158	464.107	18.727	1554.3	0.210753
	464.594	4.9981	1859	0	464.589	75.16	1556.23	1.09981	1556.23	1.65438	464.594	20.159	1558.16	703.89	464.589	8.0499	1558.16	0.42925	464.589	18.742	1556.23	0.196247
	465.076	4.8986	1860.93	0	465.072	75.154	1558.16	1.09072	1558.16	1.64526	465.076	20.234	1560.09	699.78	465.072	8.0383	1560.09	0.40753	465.072	18.783	1558.16	0.176117
	465.558	4.8623	1862.86	0	465.554	75.109	1560.09	1.06786	1560.09	1.65157	465.558	20.438	1562.02	696.73	465.554	8.0337	1562.01	0.39226	465.554	18.74	1560.09	0.182132
	466.04	4.8421	1864.79	0	466.036	74.99	1562.01	1.04912	1562.01	1.64576	466.04	20.524	1563.94	695.05	466.036	8.0307	1563.94	0.38995	466.036	18.573	1562.01	0.19334
	466.522	4.8142	1866.72	0	466.518	74.95	1563.94	1.05261	1563.94	1.63908	466.522	20.395	1565.87	693.98	466.518	8.0538	1565.87	0.39687	466.518	18.452	1563.94	0.184462
	467.004	4.8257	1868.64	0	467	75.173	1565.87	1.05946	1565.87	1.6424	467.004	20.272	1567.8	693.39	467	8.1528	1567.8	0.39573	467	18.493	1565.87	0.174312
	467.486	4.9497	1870.57	0	467.482	75.441	1567.8	1.06376	1567.8	1.65056	467.486	20.23	1569.73	693.39	467.482	8.261	1569.73	0.37487	467.482	18.591	1567.8	0.170864
	467.968	5.1066	1872.5	0	467.964	75.529	1569.73	1.06417	1569.73	1.65111	467.968	20.24	1571.66	694.33	467.964	8.315	1571.66	0.37435	467.964	18.648	1569.73	0.176738
	468.451	5.1592	1874.43	0	468.446	75.402	1571.66	1.05587	1571.66	1.64722	468.451	20.259	1573.59	696.24	468.446	8.306	1573.59	0.39503	468.446	18.649	1571.66	0.174484
	468.933	5.0548	1876.36	0	468.928	75.238	1573.59	1.05111	1573.59	1.65111	468.933	20.266	1575.52	697.87	468.928	8.2604	1575.51	0.37553	468.928	18.642	1573.59	0.169873
	469.415	4.8914	1878.29	0	469.411	75.138	1575.51	1.06012	1575.51	1.65909	469.415	20.273	1577.44	698.69	469.411	8.1724	1577.44	0.36912	469.411	18.654	1575.51	0.171511
	469.897	4.8518	1880.22	0	469.893	75.096	1577.44	1.06053	1577.44	1.64729	469.897	20.312	1579.37	699.98	469.893	8.0623	1579.37	0.39274	469.893	18.681	1577.44	0.159193
	470.379	5.0127	1882.14	0	470.375	75.097	1579.37	1.04135	1579.37	1.64081	470.379	20.439	1581.3	702.16	470.375	7.9859	1581.3	0.39661	470.375	18.713	1579.37	0.160617
	470.861	5.0895	1884.07	0	470.857	75.141	1581.3	1.01685	1581.3	1.63214	470.861	20.439	1583.23	704.46	470.857	7.9494	1583.23	0.38556	470.857	18.756	1581.3	0.173964
	471.343	5.0251	1886	0	471.339	75.217	1583.23	1.0145	1583.23	1.62342	471.343	20.12	1585.16	706.26	471.339	7.9454	1585.16	0.39423	471.339	18.78	1583.23	0.177066
	471.825	4.9379	1887.93	0	471.821	75.354	1585.16	1.01381	1585.16	1.62332	471.825	19.867	1587.09	707.77	471.821	7.9912	1587.08	0.39782	471.821	18.741	1585.16	0.16477
	472.308	4.8394	1889.86	0	472.303	75.511	1587.09	1.01091	1587.09	1.63	472.308	19.923	1589.02	709.69	472.303	8.0632	1589.01	0.40338	472.303	18.672	1587.09	0.170798
	472.79	4.7618	1891.79	0	472.785	75.589	1589.01	1.01287	1589.01	1.6307	472.79	20.178	1590.94	712.07	472.785	8.1062	1590.94	0.40819	472.785	18.65	1589.01	0.184373
	473.272	4.7739	1893.72	0	473.268	75.547	1590.94	1.02485	1590.94	1.62243	473.272	20.368	1592.87	714.84	473.268	8.1062	1592.87	0.40471	473.268	18.697	1590.94	0.1754
	473.754	4.928	1895.64	0	473.75	75.473	1592.87	1.02116	1592.87	1.62651	473.754	20.338	1594.8	718.11	473.75	8.0912	1594.8	0.40499	473.75	18.764	1592.87	0.173146
	474.236	5.1496	1897.57	0	474.232	75.413	1594.8	1.01188	1594.8	1.63998	474.236	20.174	1596.73	721.69	474.232	8.0721	1596.73	0.40912	474.232	18.845	1594.8	0.179649
	474.718	5.247	1899.5	0	474.714	75.362	1596.73	1.01423	1596.73	1.63253	474.718	20.085	1598.66	725.69	474.714	8.0518	1598.65	0.38722	474.714	18.92	1596.73	0.173433
	475.2	5.1812	1901.43	0	475.196	75.293	1598.66	1.0031	1598.66	1.60952	475.2	20.083	1600.59	729.87	475.196	8.0362	1600.58	0.38065	475.196	18.918	1598.66	0.172656
	475.682	5.1023	1903.36	0	475.678	75.187	1600.58	0.996748	1600.58	1.60697	475.682	20.127	1602.51	734.09	475.678	8.0267	1602.51	0.39139	475.678	18.807	1600.58	0.182601
	476.164	5.0056	1905.29	0	476.16	75.131	1602.51	1.01499	1602.51	1.60835	476.164	20.304	1604.44	738.36	476.16	8.0247	1604.44	0.41767	476.16	18.699	1602.51	0.182245
	476.647	4.9287	1907.21	0	476.642	75.266	1604.44	1.03722	1604.44	1.61888	476.647	20.453	1606.37	741.76	476.642	8.0359	1606.37	0.4361	476.642	18.74	1604.44	0.180334
	477.129	4.9006	1909.14	0	477.124	75.595	1606.37	1.04231	1606.37	1.64254	477.129	20.439	1608.3	744.44	477.124	8.0603	1608.3	0.41168	477.124	18.934	1606.37	0.184832
	477.611	4.917	1911.07	0	477.607	75.743	1608.3	1.04537	1608.3	1.64108	477.611	20.29	1610.23	745.88	477.607	8.0713	1610.23	0.40708	477.607	19.032	1608.3	0.178278
	478.093	4.9519	1913	0	478.089	75.573	1610.23	1.04195	1610.23	1.61887	478.093	20.158	1612.16	744.94	478.089	8.0669	1612.15	0.44979	478.089	18.946	1610.23	0.176241
	478.575	5.005	1914.93	0	478.571	75.335	1612.15	1.04343	1612.15	1.6158	478.575	20.164	1614.09	743.72	478.571	8.05	1614.08	0.443	478.571	18.839	1612.15	0.186081
	479.057	5.0584	1916.86	0	479.053	75.152	1614.08	1.03051	1614.08	1.62199	479.057	20.26	1616.01	743.68	479.053	8.0179	1616.01	0.41536	479.053	18.814	1614.08	0.186408
	479.539	5.0489	1918.79	0	479.535	75.016	1616.01	1.0249	1616.01	1.63163	479.539	20.296	1617.94	744.54	479.535	7.9749	1617.94	0.40954	479.535	18.843	1616.01	0.182905
	480.021	4.9579	1920.71	0	480.017	74.884	1617.94	1.02753	1617.94	1.62799	480.021	20.257	1619.87	745.42	480.017	7.9213	1619.87	0.41228	480.017	18.86	1617.94	0.179931
	480.504	4.871	1922.64	0	480.499	74.735	1619.87	1.02156	1619.87	1.61582	480.504	20.223	1621.8	746.36	480.499	7.8545	1621.8	0.40141	480.499	18.835	1619.87	0.166378
	480.986	4.7987	1924.57	0	480.981	74.623	1621.8	1.01855	1621.8	1.60854	480.986	20.256	1623.73	747.32	480.981	7.804	1623.73	0.40668	480.981	18.79	1621.8	0.161686
	481.468	4.7644	1926.5	0	481.463	74.654	1623.73	1.01864	1623.73	1.60566	481.468	20.294	1625.66	748.09	481.463	7.8296	1625.65	0.41605	481.463	18.753	1623.73	0.166603
	481.95	4.8081	1928.43	0	481.946	74.926	1625.65	1.01554	1625.65	1.59676	481.95	20.258	1627.58	749.23	481.946	7.9891	1627.58	0.40102	481.946	18.72	1625.65	0.180438
	482.432	4.9371	1930.36	0	482.428	75.074	1627.58	1.01669	1627.58	1.59305	482.432	20.137	1629.51	750.98	482.428	8.0607	1629.51	0.39529	482.428	18.72	1627.58	0.178737
	482.914	5.0689	1932.29	0	482.91	74.957	1629.51	1.00438	1629.51	1.59116	482.914	20.024	1631.44	753.2	482.91	7.9716	1631.44	0.40139	482.91	18.793	1629.51	0.156689
	483.396	5.1635	1934.21	0	483.392	74.847	1631.44	0.996501	1631.44	1.58437	483.396	19.981	1633.37	755.7	483.392	7.8644	1633.37	0.41039	483.392	18.863	1631.44	0.155087
	483.878	5.2209	1936.14	0	483.874	74.965	1633.37	0.997738	1633.37	1.58507	483.878	19.988	1635.3	758.47	483.874	7.805	1635.3	0.39364	483.874	18.896	1633.37	0.174091
	484.36	5.2394	1938.07	0	484.356	75.227	1635.3	1.01136	1635.3	1.57962	484.36	19.982	1637.23	761.5	484.356	7.7986	1637.22	0.375	484.356	18.887	1635.3	0.173911
	484.843	5.2159	1940	0	484.838	75.379	1637.22	1.00931	1637.22	1.57292	484.843	19.953	1639.15	764.97	484.838	7.8447	1639.15	0.37079	484.838	18.835	1637.22	0.16209
	485.325	5.1664	1941.93	0	485.32	75.27	1639.15	1.00547	1639.15	1.57938	485.325	19.949	1641.08	768.03	485.32	7.9467	1641.08	0.36383	485.32	18.732	1639.15	0.154328
	485.807	5.0773	1943.86	0	485.803	74.993	1641.08	1.00515	1641.08	1.57717	485.807	20.043	1643.01	770.27	485.803	8.0738	1643.01	0.37745	485.803	18.612	1641.08	0.15291
	486.289	4.9756	1945.79	0	486.285	74.826	1643.01	0.990182	1643.01	1.57153	486.289	20.178	1644.94	772.27	486.285	8.1345	1644.94	0.38628	486.285	18.57	1643.01	0.172475
	486.771	4.9337	1947.71	0	486.767	74.834	1644.94	0.989184	1644.94	1.5716	486.771	20.203	1646.87	774.53	486.767	8.0926	1646.87	0.38787	486.767	18.694	1644.94	0.185813
	487.253	4.9773	1949.64	0	487.249	74.842	1646.87	0.978186	1646.87	1.56563	487.253	20.046	1648.8	776.75	487.249	8.0426	1648.8	0.39758	487.249	18.748	1646.87	0.17289
	487.735	5.0379	1951.57	0	487.731	74.881	1648.8	0.978488	1648.8	1.56436	487.735	19.903	1650.73	778.36	487.731	7.9518	1650.72	0.37814	487.731	18.63	1648.8	0.174207
	488.217	5.0888	1953.5	0	488.213	74.891	1650.72	0.996908	1650.72	1.56045	488.217	19.906	1652.65	779.39	488.213	7.8836	1652.65	0.3601	488.213	18.526	1650.72	0.180945
	488.7	5.1312	1955.43	0	488.695	74.816	1652.65	0.998475	1652.65	1.55038	488.7	19.983	1654.58	780.39	488.695	7.8997	1654.58	0.38005	488.695	18.59	1652.65	0.179162
	489.182	5.171	1957.36	0	489.177	74.673	1654.58	1.00169	1654.58	1.55794	489.182	19.987	1656.51	781.54	489.177	7.9804	1656.51	0.39369	489.177	18.787	1654.58	0.173122
	489.664	5.21	1959.28	0	489.659	74.52	1656.51	1.01293	1656.51	1.56169	489.664	19.883	1658.44	782.52	489.659	8.052	1658.44	0.38488	489.659	18.967	1656.51	0.184167
	490.146	5.2305	1961.21	0	490.142	74.391	1658.44	1.01422	1658.44	1.55186	490.146	19.759	1660.37	782.93	490.142	8.0597	1660.37	0.37539	490.142	19.018	1658.44	0.191122
	490.628	5.2046	1963.14	0	490.624	74.299	1660.37	1.00983	1660.37	1.54206	490.628	19.695	1662.3	783.28	490.624	8.0156	1662.3	0.38295	490.624	18.964	1660.37	0.176921
	491.11	5.1333	1965.07	0	491.106	74.301	1662.3	1.02073	1662.3	1.55074	491.11	19.696	1664.22	783.97	491.106	7.9678	1664.22	0.39216	491.106	18.902	1662.3	0.171441
	491.592	5.1105	1967	0	491.588	74.459	1664.22	1.02258	1664.22	1.56535	491.592	19.74	1666.15	784.85	491.588	7.9092	1666.15	0.38	491.588	18.817	1664.22	0.177486
	492.074	5.1826	1968.93	0	492.07	74.586	1666.15	1.01971	1666.15	1.5629	492.074	19.922	1668.08	785.61	492.07	7.8621	1668.08	0.36576	492.07	18.758	1666.15	0.177913
	492.556	5.2492	1970.86	0	492.552	74.656	1668.08	1.00539	1668.08	1.55737	492.556	20.044	1670.01	786.19	492.552	7.8212	1670.01	0.38228	492.552	18.739	1668.08	0.177785
	493.039	5.2564	1972.78	0	493.034	74.675	1670.01	0.983012	1670.01	1.54757	493.039	19.988	1671.94	786.91	493.034	7.7994	1671.94	0.39267	493.034	18.747	1670.01	0.163857
	493.521	5.2357	1974.71	0	493.516	74.604	1671.94	0.991424	1671.94	1.52934	493.521	19.831	1673.87	788.06	493.516	7.8208	1673.87	0.40917	493.516	18.781	1671.94	0.172467
	494.003	5.2365	1976.64	0	493.999	74.46	1673.87	1.00549	1673.87	1.51536	494.003	19.687	1675.8	789.12	493.999	7.8801	1675.8	0.39709	493.999	18.837	1673.87	0.174541
	494.485	5.2757	1978.57	0	494.481	74.357	1675.8	1.01908	1675.8	1.52127	494.485	19.598	1677.72	789.6	494.481	7.9305	1677.72	0.39828	494.481	18.901	1675.8	0.17286
	494.967	5.3454	1980.5	0	494.963	74.422	1677.72	1.01854	1677.72	1.53028	494.967	19.565	1679.65	790.17	494.963	7.9202	1679.65	0.38674	494.963	18.969	1677.72	0.174365
	495.449	5.4441	1982.43	0	495.445	74.608	1679.65	1.00657	1679.65	1.52663	495.449	19.599	1681.58	791.61	495.445	7.8677	1681.58	0.34904	495.445	19.036	1679.65	0.165447
	495.931	5.5963	1984.36	0	495.927	74.694	1681.58	1.00507	1681.58	1.52472	495.931	19.721	1683.51	793.78	495.927	7.8621	1683.51	0.33881	495.927	19.076	1681.58	0.16113
	496.413	5.6585	1986.28	0	496.409	74.643	1683.51	1.00435	1683.51	1.53599	496.413	19.81	1685.44	795.95	496.409	7.9205	1685.44	0.36586	496.409	19.088	1683.51	0.164067
	496.895	5.5932	1988.21	0	496.891	74.597	1685.44	0.997633	1685.44	1.5311	496.895	19.878	1687.37	798.03	496.891	7.9778	1687.37	0.37496	496.891	19.075	1685.44	0.160901
	497.378	5.4943	1990.14	0	497.373	74.685	1687.37	0.979733	1687.37	1.51558	497.378	19.904	1689.3	799.96	497.373	8.022	1689.3	0.38122	497.373	19.01	1687.37	0.157467
	497.86	5.3756	1992.07	0	497.855	74.783	1689.3	0.986043	1689.3	1.51237	497.86	19.846	1691.22	801.46	497.855	8.0383	1691.22	0.3722	497.855	18.933	1689.3	0.156955
	498.342	5.2533	1994	0	498.338	74.725	1691.22	0.99012	1691.22	1.52224	498.342	19.748	1693.15	803.01	498.338	7.9917	1693.15	0.34325	498.338	18.884	1691.22	0.161995
	498.824	5.1309	1995.93	0	498.82	74.468	1693.15	0.993328	1693.15	1.53807	498.824	19.682	1695.08	805	498.82	7.8693	1695.08	0.35025	498.82	18.867	1693.15	0.154642
	499.306	5.0112	1997.85	0	499.302	74.243	1695.08	0.992604	1695.08	1.5294	499.306	19.679	1697.01	807.09	499.302	7.7613	1697.01	0.35852	499.302	18.875	1695.08	0.154825
	499.788	4.9381	1999.78	0	499.784	74.24	1697.01	0.994184	1697.01	1.51675	499.788	19.71	1698.94	808.84	499.784	7.7366	1698.94	0.35544	499.784	18.919	1697.01	0.167956
	500.27	5.0152	2001.71	0	500.266	74.385	1698.94	0.988958	1698.94	1.52265	500.27	19.725	1700.87	810.3	500.266	7.7724	1700.87	0.37385	500.266	18.982	1698.94	0.164809
	500.752	5.3204	2003.64	0	500.748	74.489	1700.87	0.989674	1700.87	1.52663	500.752	19.715	1702.79	811.75	500.748	7.8162	1702.79	0.38917	500.748	19.011	1700.87	0.1458
	501.235	5.5292	2005.57	0	501.23	74.535	1702.79	0.988635	1702.79	1.52408	501.235	19.719	1704.72	813.25	501.23	7.8643	1704.72	0.37252	501.23	18.993	1702.79	0.140151
	501.717	5.5873	2007.5	0	501.712	74.525	1704.72	0.981972	1704.72	1.53291	501.717	19.79	1706.65	814.8	501.712	7.908	1706.65	0.3588	501.712	18.986	1704.72	0.145201
	502.199	5.5892	2009.42	0	502.195	74.421	1706.65	0.966723	1706.65	1.54137	502.199	19.823	1708.58	816.46	502.195	7.9473	1708.58	0.37648	502.195	19.06	1706.65	0.157584
	502.681	5.5155	2011.35	0	502.677	74.267	1708.58	0.95516	1708.58	1.52938	502.681	19.747	1710.51	818.21	502.677	7.9755	1710.51	0.3683	502.677	19.173	1708.58	0.166524
	503.163	5.4188	2013.28	0	503.159	74.197	1710.51	0.962112	1710.51	1.52925	503.163	19.604	1712.44	820	503.159	7.9725	1712.44	0.33889	503.159	19.187	1710.51	0.173267
	503.645	5.4041	2015.21	0	503.641	74.25	1712.44	0.955001	1712.44	1.52659	503.645	19.478	1714.37	821.92	503.641	7.9078	1714.37	0.31707	503.641	19.026	1712.44	0.170956
	504.127	5.5388	2017.14	0	504.123	74.33	1714.37	0.946626	1714.37	1.51407	504.127	19.409	1716.29	824.1	504.123	7.8643	1716.29	0.34202	504.123	18.895	1714.37	0.152893
	504.609	5.7313	2019.07	0	504.605	74.4	1716.29	0.950091	1716.29	1.49608	504.609	19.39	1718.22	826.53	504.605	7.9034	1718.22	0.35785	504.605	18.899	1716.29	0.14831
	505.091	5.8085	2021	0	505.087	74.467	1718.22	0.961864	1718.22	1.49414	505.091	19.432	1720.15	828.99	505.087	7.9834	1720.15	0.35008	505.087	18.996	1718.22	0.157261
	505.574	5.753	2022.92	0	505.569	74.582	1720.15	0.974394	1720.15	1.4973	505.574	19.551	1722.08	831.41	505.569	8.0287	1722.08	0.37215	505.569	19.133	1720.15	0.144859
	506.056	5.7038	2024.85	0	506.051	74.756	1722.08	0.967127	1722.08	1.50524	506.056	19.611	1724.01	833.85	506.051	8.0228	1724.01	0.36865	506.051	19.297	1722.08	0.130886
	506.538	5.7007	2026.78	0	506.534	74.845	1724.01	0.963399	1724.01	1.50193	506.538	19.544	1725.94	836.53	506.534	8.008	1725.94	0.34144	506.534	19.434	1724.01	0.131136
	507.02	5.6991	2028.71	0	507.016	74.669	1725.94	0.973375	1725.94	1.48883	507.02	19.447	1727.86	839	507.016	8.0276	1727.87	0.32757	507.016	19.488	1725.94	0.139691
	507.502	5.6455	2030.64	0	507.498	74.228	1727.87	0.959007	1727.87	1.49511	507.502	19.382	1729.79	840.69	507.498	8.0818	1729.79	0.34875	507.498	19.459	1727.87	0.133591
	507.984	5.5615	2032.57	0	507.98	74.052	1729.79	0.942106	1729.79	1.50389	507.984	19.346	1731.72	842.11	507.98	8.1087	1731.72	0.34815	507.98	19.428	1729.79	0.128328
	508.466	5.5317	2034.5	0	508.462	74.354	1731.72	0.94876	1731.72	1.49455	508.466	19.315	1733.65	844.21	508.462	8.1026	1733.65	0.34768	508.462	19.384	1731.72	0.142681
	508.948	5.6534	2036.42	0	508.944	74.631	1733.65	0.946113	1733.65	1.48845	508.948	19.26	1735.58	846.96	508.944	8.0798	1735.58	0.34149	508.944	19.352	1733.65	0.149676
	509.431	5.8031	2038.35	0	509.426	74.717	1735.58	0.939637	1735.58	1.47498	509.431	19.22	1737.51	849.51	509.426	8.0101	1737.51	0.32864	509.426	19.344	1735.58	0.14442
	509.913	5.7717	2040.28	0	509.908	74.686	1737.51	0.947979	1737.51	1.46913	509.913	19.274	1739.43	851.75	509.908	7.9404	1739.44	0.31547	509.908	19.354	1737.51	0.133036
	510.395	5.5665	2042.21	0	510.39	74.619	1739.44	0.942905	1739.44	1.48136	510.395	19.419	1741.36	853.77	510.39	7.9545	1741.36	0.30377	510.39	19.387	1739.44	0.129677
	510.877	5.4322	2044.14	0	510.873	74.549	1741.36	0.941861	1741.36	1.48972	510.877	19.511	1743.29	855.4	510.873	8.0685	1743.29	0.32621	510.873	19.44	1741.36	0.142005
	511.359	5.4889	2046.07	0	511.355	74.51	1743.29	0.937726	1743.29	1.48939	511.359	19.481	1745.22	857.01	511.355	8.1924	1745.22	0.33892	511.355	19.466	1743.29	0.142079
	511.841	5.6167	2047.99	0	511.837	74.56	1745.22	0.938055	1745.22	1.48857	511.841	19.392	1747.15	859.05	511.837	8.2096	1747.15	0.33043	511.837	19.395	1745.22	0.136541
	512.323	5.6381	2049.92	0	512.319	74.726	1747.15	0.935491	1747.15	1.48124	512.323	19.321	1749.08	861.22	512.319	8.1015	1749.08	0.34081	512.319	19.204	1747.15	0.136586
	512.805	5.5542	2051.85	0	512.801	74.758	1749.08	0.934816	1749.08	1.46927	512.805	19.267	1751.01	862.99	512.801	8.0376	1751.01	0.35503	512.801	19.111	1749.08	0.136783
	513.287	5.4949	2053.78	0	513.283	74.55	1751.01	0.940855	1751.01	1.46776	513.287	19.235	1752.93	864.43	513.283	8.0593	1752.93	0.37746	513.283	19.205	1751.01	0.144927
	513.77	5.5229	2055.71	0	513.765	74.33	1752.93	0.942563	1752.93	1.47347	513.77	19.238	1754.86	866.07	513.765	8.0784	1754.86	0.38269	513.765	19.296	1752.93	0.149814
	514.252	5.5696	2057.64	0	514.247	74.09	1754.86	0.938755	1754.86	1.4683	514.252	19.255	1756.79	867.98	514.247	8.0665	1756.79	0.34538	514.247	19.33	1754.86	0.156876
	514.734	5.562	2059.57	0	514.73	73.9	1756.79	0.949189	1756.79	1.46414	514.734	19.269	1758.72	870.29	514.73	8.0409	1758.72	0.32162	514.73	19.336	1756.79	0.1594
	515.216	5.5087	2061.49	0	515.212	73.859	1758.72	0.939008	1758.72	1.46084	515.216	19.279	1760.65	873.26	515.212	8.028	1760.65	0.32839	515.212	19.363	1758.72	0.154629
	515.698	5.4757	2063.42	0	515.694	73.994	1760.65	0.931454	1760.65	1.46223	515.698	19.285	1762.58	876.34	515.694	8.0361	1762.58	0.36011	515.694	19.424	1760.65	0.16
	516.18	5.5024	2065.35	0	516.176	74.214	1762.58	0.93698	1762.58	1.46244	516.18	19.288	1764.51	879.03	516.176	8.0474	1764.51	0.37991	516.176	19.492	1762.58	0.153329
	516.662	5.5541	2067.28	0	516.658	74.434	1764.51	0.92233	1764.51	1.46182	516.662	19.288	1766.43	881.58	516.658	8.037	1766.43	0.35053	516.658	19.539	1764.51	0.139899
	517.144	5.5437	2069.21	0	517.14	74.672	1766.43	0.918788	1766.43	1.46871	517.144	19.284	1768.36	884.41	517.14	8.0031	1768.36	0.32931	517.14	19.575	1766.43	0.142735
	517.627	5.4125	2071.14	0	517.622	74.728	1768.36	0.922108	1768.36	1.45425	517.627	19.277	1770.29	887.45	517.622	7.9627	1770.29	0.3106	517.622	19.511	1768.36	0.146248
	518.109	5.3596	2073.07	0	518.104	74.441	1770.29	0.93483	1770.29	1.44628	518.109	19.264	1772.22	890.39	518.104	7.8972	1772.22	0.28888	518.104	19.198	1770.29	0.147482
	518.591	5.4956	2074.99	0	518.586	74.162	1772.22	0.932703	1772.22	1.44167	518.591	19.256	1774.15	893.17	518.586	7.8498	1774.15	0.2748	518.586	18.975	1772.22	0.140674
	519.073	5.6322	2076.92	0	519.069	74.046	1774.15	0.922265	1774.15	1.43492	519.073	19.23	1776.08	895.98	519.069	7.845	1776.08	0.30647	519.069	19.059	1774.15	0.128113
	519.555	5.608	2078.85	0	519.551	74.023	1776.08	0.926963	1776.08	1.43707	519.555	19.131	1778.01	899.01	519.551	7.8652	1778.01	0.33093	519.551	19.287	1776.08	0.119551
	520.037	5.4572	2080.78	0	520.033	73.97	1778.01	0.925525	1778.01	1.44349	520.037	18.993	1779.93	901.96	520.033	7.8897	1779.93	0.34012	520.033	19.4	1778.01	0.1246
	520.519	5.3202	2082.71	0	520.515	73.838	1779.93	0.913124	1779.93	1.45361	520.519	18.942	1781.86	904.69	520.515	7.9155	1781.86	0.35245	520.515	19.302	1779.93	0.140398
	521.001	5.2824	2084.64	0	520.997	73.721	1781.86	0.918369	1781.86	1.46769	521.001	19.064	1783.79	907.3	520.997	7.9226	1783.79	0.36751	520.997	19.137	1781.86	0.13619
	521.483	5.3231	2086.57	0	521.479	73.746	1783.79	0.938422	1783.79	1.46003	521.483	19.282	1785.72	909.81	521.479	7.8705	1785.72	0.36508	521.479	19.059	1783.79	0.136534
	521.966	5.3804	2088.49	0	521.961	73.899	1785.72	0.948466	1785.72	1.44048	521.966	19.35	1787.65	912.26	521.961	7.7673	1787.65	0.35353	521.961	19.064	1785.72	0.137753
	522.448	5.4701	2090.42	0	522.443	74.037	1787.65	0.935239	1787.65	1.45014	522.448	19.129	1789.58	915.02	522.443	7.7057	1789.58	0.33855	522.443	19.113	1787.65	0.14083
	522.93	5.5483	2092.35	0	522.926	74.151	1789.58	0.919619	1789.58	1.45835	522.93	19.008	1791.5	918.2	522.926	7.707	1791.51	0.35147	522.926	19.238	1789.58	0.143797
	523.412	5.6254	2094.28	0	523.408	74.225	1791.51	0.92697	1791.51	1.4496	523.412	19.079	1793.43	921.16	523.408	7.7385	1793.43	0.34521	523.408	19.329	1791.51	0.135353
	523.894	5.6818	2096.21	0	523.89	74.222	1793.43	0.935343	1793.43	1.43934	523.894	19.177	1795.36	923.57	523.89	7.7839	1795.36	0.33115	523.89	19.259	1793.43	0.127277
	524.376	5.6913	2098.14	0	524.372	74.169	1795.36	0.940284	1795.36	1.44197	524.376	19.211	1797.29	926.01	524.372	7.839	1797.29	0.32927	524.372	19.091	1795.36	0.13427
	524.858	5.6679	2100.07	0	524.854	74.13	1797.29	0.949329	1797.29	1.45708	524.858	19.181	1799.22	928.53	524.854	7.8979	1799.22	0.33049	524.854	18.958	1797.29	0.142143
	525.34	5.6552	2101.99	0	525.336	74.153	1799.22	0.932207	1799.22	1.46289	525.34	19.125	1801.15	931.32	525.336	7.9703	1801.15	0.32118	525.336	18.883	1799.22	0.148065
	525.822	5.6879	2103.92	0	525.818	74.142	1801.15	0	1801.15	0	525.822	19.059	1803.08	934.8	525.818	8.0301	1803.08	0.31932	525.818	18.861	1801.15	0
	526.305	5.7406	2105.85	0	526.3	73.968	1803.08	0	1803.08	0	526.305	18.995	1805	938.8	526.3	8.0569	1805.01	0.31194	526.3	18.927	1803.08	0
	526.787	5.7265	2107.78	0	526.782	73.703	1805.01	0	1805.01	0	526.787	18.966	1806.93	942.3	526.782	8.0552	1806.93	0.32332	526.782	19.046	1805.01	0
	527.269	5.6077	2109.71	0	527.265	73.572	1806.93	0	1806.93	0	527.269	18.982	1808.86	945.25	527.265	8.032	1808.86	0.34537	527.265	19.107	1806.93	0
	527.751	5.5464	2111.64	0	527.747	73.65	1808.86	0	1808.86	0	527.751	18.997	1810.79	948.21	527.747	7.986	1810.79	0.3484	527.747	19.071	1808.86	0
	528.233	5.6564	2113.56	0	528.229	73.779	1810.79	0	1810.79	0	528.233	18.986	1812.72	951.3	528.229	7.9387	1812.72	0.33119	528.229	19.03	1810.79	0
	528.715	5.7777	2115.49	0	528.711	73.804	1812.72	0	1812.72	0	528.715	18.982	1814.64	954.35	528.711	7.91	1814.65	0.3246	528.711	19.1	1812.72	0
	529.197	5.808	2117.42	0	529.193	73.716	1814.65	0	1814.65	0	529.197	19.037	1816.57	957.2	529.193	7.9017	1816.58	0.35399	529.193	19.287	1814.65	0
	529.679	5.7522	2119.35	0	529.675	73.587	1816.58	0	1816.58	0	529.679	19.13	1818.5	960.11	529.675	7.9152	1818.5	0.36225	529.675	19.38	1816.58	0
	530.162	5.6712	2121.28	0	530.157	73.33	1818.5	0	1818.5	0	530.162	19.162	1820.43	963.47	530.157	7.9956	1820.43	0.34322	530.157	19.288	1818.5	0
	530.644	5.588	2123.21	0	530.639	73.13	1820.43	0	1820.43	0	530.644	19.019	1822.36	966.97	530.639	8.0485	1822.36	0.32203	530.639	19.202	1820.43	0
	531.126	5.506	2125.14	0	531.122	73.055	1822.36	0	1822.36	0	531.126	18.817	1824.29	969.76	531.122	8.0231	1824.29	0.31684	531.122	19.235	1822.36	0
	531.608	5.4326	2127.06	0	531.604	73.095	1824.29	0	1824.29	0	531.608	18.787	1826.22	971.71	531.604	7.9454	1826.22	0.31809	531.604	19.321	1824.29	0
	532.09	5.3687	2128.99	0	532.086	73.274	1826.22	0	1826.22	0	532.09	18.936	1828.14	973.77	532.086	7.8422	1828.15	0.33878	532.086	19.35	1826.22	0
	532.572	5.2996	2130.92	0	532.568	73.588	1828.15	0	1828.15	0	532.572	19.04	1830.07	975.91	532.568	7.7263	1830.08	0.35597	532.568	19.286	1828.15	0
	533.054	5.2144	2132.85	0	533.05	73.896	1830.08	0	1830.08	0	533.054	18.993	1832	978.16	533.05	7.64	1832	0.35201	533.05	19.176	1830.08	0
	533.536	5.1281	2134.78	0	533.532	74.013	1832	0	1832	0	533.536	18.885	1833.93	980.5	533.532	7.6467	1833.93	0.32472	533.532	19.072	1832	0
	534.018	5.0489	2136.71	0	534.014	73.917	1833.93	0	1833.93	0	534.018	18.849	1835.86	982.88	534.014	7.7683	1835.86	0.31061	534.014	18.966	1833.93	0
	534.501	4.9744	2138.64	0	534.496	73.774	1835.86	0	1835.86	0	534.501	18.887	1837.79	985.33	534.496	7.8357	1837.79	0.31649	534.496	18.928	1835.86	0
	534.983	4.9537	2140.56	0	534.978	73.477	1837.79	0	1837.79	0	534.983	18.896	1839.72	987.73	534.978	7.8157	1839.72	0.32997	534.978	19.022	1837.79	0
	535.465	5.0579	2142.49	0	535.461	73.256	1839.72	0	1839.72	0	535.465	18.787	1841.64	989.83	535.461	7.7823	1841.65	0.34387	535.461	19.105	1839.72	0
	535.947	5.1812	2144.42	0	535.943	73.212	1841.65	0	1841.65	0	535.947	18.679	1843.57	991.67	535.943	7.7486	1843.58	0.32083	535.943	19.141	1841.65	0
	536.429	5.2211	2146.35	0	536.425	73.266	1843.58	0	1843.58	0	536.429	18.726	1845.5	993.78	536.425	7.7163	1845.5	0.3085	536.425	19.141	1843.58	0
	536.911	5.183	2148.28	0	536.907	73.333	1845.5	0	1845.5	0	536.911	18.895	1847.43	996.29	536.907	7.6884	1847.43	0.31578	536.907	19.105	1845.5	0
	537.393	5.1144	2150.21	0	537.389	73.379	1847.43	0	1847.43	0	537.393	18.993	1849.36	998.77	537.389	7.6648	1849.36	0.32388	537.389	19.04	1847.43	0
	537.875	5.0328	2152.13	0	537.871	73.385	1849.36	0	1849.36	0	537.875	18.916	1851.29	1001.1	537.871	7.6375	1851.29	0.3172	537.871	18.98	1849.36	0
	538.358	4.9504	2154.06	0	538.353	73.296	1851.29	0	1851.29	0	538.358	18.746	1853.21	1003.6	538.353	7.5905	1853.22	0.31759	538.353	18.985	1851.29	0
	538.84	4.8914	2155.99	0	538.835	73.089	1853.22	0	1853.22	0	538.84	18.643	1855.14	1006.7	538.835	7.5197	1855.15	0.30558	538.835	19.064	1853.22	0
	539.322	4.8592	2157.92	0	539.317	73.035	1855.15	0	1855.15	0	539.322	18.635	1857.07	1009.7	539.317	7.4707	1857.07	0.29818	539.317	19.091	1855.15	0
	539.804	4.8474	2159.85	0	539.8	73.276	1857.07	0	1857.07	0	539.804	18.637	1859	1012	539.8	7.4349	1859	0.30479	539.8	19.05	1857.07	0
	540.286	4.892	2161.78	0	540.282	73.47	1859	0	1859	0	540.286	18.647	1860.93	1013.9	540.282	7.4358	1860.93	0.3023	540.282	18.975	1859	0
	540.768	4.925	2163.7	0	540.764	73.422	1860.93	0	1860.93	0	540.768	18.669	1862.86	1016.3	540.764	7.5253	1862.86	0.31377	540.764	18.832	1860.93	0
	541.25	4.8773	2165.63	0	541.246	73.275	1862.86	0	1862.86	0	541.25	18.727	1864.79	1019.1	541.246	7.6356	1864.79	0.32623	541.246	18.687	1862.86	0
	541.732	4.7831	2167.56	0	541.728	73.242	1864.79	0	1864.79	0	541.732	18.799	1866.71	1021.7	541.728	7.6631	1866.72	0.31035	541.728	18.643	1864.79	0
	542.214	4.7355	2169.49	0	542.21	73.389	1866.72	0	1866.72	0	542.214	18.824	1868.64	1023.9	542.21	7.5733	1868.64	0.30912	542.21	18.735	1866.72	0
	542.697	4.7859	2171.42	0	542.692	73.544	1868.64	0	1868.64	0	542.697	18.766	1870.57	1026.1	542.692	7.4651	1870.57	0.32356	542.692	18.861	1868.64	0
	543.179	4.8941	2173.35	0	543.174	73.519	1870.57	0	1870.57	0	543.179	18.667	1872.5	1028.6	543.174	7.4417	1872.5	0.31083	543.174	18.915	1870.57	0
	543.661	4.9746	2175.28	0	543.657	73.353	1872.5	0	1872.5	0	543.661	18.624	1874.43	1031	543.657	7.484	1874.43	0.3243	543.657	18.916	1872.5	0
	544.143	5.0385	2177.2	0	544.139	73.228	1874.43	0	1874.43	0	544.143	18.671	1876.36	1033	544.139	7.5004	1876.36	0.31844	544.139	18.973	1874.43	0
	544.625	5.0452	2179.13	0	544.621	73.162	1876.36	0	1876.36	0	544.625	18.694	1878.29	1035	544.621	7.473	1878.29	0.29072	544.621	19.128	1876.36	0
	545.107	4.9376	2181.06	0	545.103	73.152	1878.29	0	1878.29	0	545.107	18.662	1880.21	1037.7	545.103	7.443	1880.22	0.29619	545.103	19.244	1878.29	0
	545.589	4.83	2182.99	0	545.585	73.245	1880.22	0	1880.22	0	545.589	18.633	1882.14	1040.8	545.585	7.4396	1882.14	0.32201	545.585	19.19	1880.22	0
	546.071	4.7676	2184.92	0	546.067	73.387	1882.14	0	1882.14	0	546.071	18.624	1884.07	1044	546.067	7.4554	1884.07	0.32385	546.067	19.032	1882.14	0
	546.554	4.7467	2186.85	0	546.549	73.442	1884.07	0	1884.07	0	546.554	18.639	1886	1047.4	546.549	7.4743	1886	0.32052	546.549	18.927	1884.07	0
	547.036	4.7425	2188.78	0	547.031	73.358	1886	0	1886	0	547.036	18.684	1887.93	1050.4	547.031	7.4993	1887.93	0.31926	547.031	18.894	1886	0
	547.518	4.7382	2190.7	0	547.513	73.272	1887.93	0	1887.93	0	547.518	18.769	1889.86	1052.8	547.513	7.5186	1889.86	0.31125	547.513	18.899	1887.93	0
	548	4.7638	2192.63	0	547.996	73.224	1889.86	0	1889.86	0	548	18.854	1891.78	1055.4	547.996	7.5135	1891.79	0.31921	547.996	18.964	1889.86	0
	548.482	4.9019	2194.56	0	548.478	73.23	1891.79	0	1891.79	0	548.482	18.846	1893.71	1058.6	548.478	7.5031	1893.72	0.32995	548.478	19.043	1891.79	0
	548.964	5.1684	2196.49	0	548.96	73.352	1893.72	0	1893.72	0	548.964	18.735	1895.64	1061.8	548.96	7.5338	1895.64	0.31976	548.96	19.033	1893.72	0
	549.446	5.3422	2198.42	0	549.442	73.595	1895.64	0	1895.64	0	549.446	18.691	1897.57	1064.6	549.442	7.6111	1897.57	0.30461	549.442	18.921	1895.64	0
	549.928	5.3567	2200.35	0	549.924	73.81	1897.57	0	1897.57	0	549.928	18.803	1899.5	1067.3	549.924	7.6653	1899.5	0.30716	549.924	18.82	1897.57	0
	550.41	5.3015	2202.28	0	550.406	73.854	1899.5	0	1899.5	0	550.41	18.908	1901.43	1070	550.406	7.6309	1901.43	0.30229	550.406	18.828	1899.5	0
	550.893	5.2094	2204.2	0	550.888	73.754	1901.43	0	1901.43	0	550.893	18.848	1903.36	1072.9	550.888	7.52	1903.36	0.30189	550.888	18.93	1901.43	0
	551.375	5.1042	2206.13	0	551.37	73.765	1903.36	0	1903.36	0	551.375	18.683	1905.28	1076	551.37	7.445	1905.29	0.30638	551.37	18.997	1903.36	0
	551.857	5.056	2208.06	0	551.853	74.07	1905.29	0	1905.29	0	551.857	18.584	1907.21	1079.4	551.853	7.3941	1907.21	0.30185	551.853	19.028	1905.29	0
	552.339	5.1076	2209.99	0	552.335	74.232	1907.21	0	1907.21	0	552.339	18.646	1909.14	1082.5	552.335	7.3879	1909.14	0.28996	552.335	19.032	1907.21	0
	552.821	5.195	2211.92	0	552.817	74.038	1909.14	0	1909.14	0	552.821	18.738	1911.07	1085	552.817	7.465	1911.07	0.29236	552.817	18.969	1909.14	0
	553.303	5.282	2213.85	0	553.299	73.753	1911.07	0	1911.07	0	553.303	18.73	1913	1087.7	553.299	7.567	1913	0.31272	553.299	18.904	1911.07	0
	553.785	5.3587	2215.77	0	553.781	73.631	1913	0	1913	0	553.785	18.648	1914.93	1091.1	553.781	7.6486	1914.93	0.31622	553.781	18.91	1913	0
	554.267	5.3845	2217.7	0	554.263	73.703	1914.93	0	1914.93	0	554.267	18.582	1916.85	1094.5	554.263	7.6967	1916.86	0.33283	554.263	18.987	1914.93	0
	554.749	5.3419	2219.63	0	554.745	73.856	1916.86	0	1916.86	0	554.749	18.557	1918.78	1097.8	554.745	7.7044	1918.79	0.34456	554.745	19.072	1916.86	0
	555.232	5.27	2221.56	0	555.227	74.009	1918.79	0	1918.79	0	555.232	18.561	1920.71	1101	555.227	7.6596	1920.71	0.31475	555.227	19.112	1918.79	0
	555.714	5.1962	2223.49	0	555.709	74.148	1920.71	0	1920.71	0	555.714	18.6	1922.64	1104.1	555.709	7.5718	1922.64	0.3137	555.709	19.108	1920.71	0
	556.196	5.1233	2225.42	0	556.192	74.173	1922.64	0	1922.64	0	556.196	18.674	1924.57	1107.3	556.192	7.5117	1924.57	0.33704	556.192	19.061	1922.64	0
	556.678	5.1099	2227.34	0	556.674	73.997	1924.57	0	1924.57	0	556.678	18.683	1926.5	1110.5	556.674	7.4828	1926.5	0.35097	556.674	18.906	1924.57	0
	557.16	5.2203	2229.27	0	557.156	73.853	1926.5	0	1926.5	0	557.16	18.566	1928.42	1113.6	557.156	7.478	1928.43	0.32826	557.156	18.82	1926.5	0
	557.642	5.3207	2231.2	0	557.638	73.767	1928.43	0	1928.43	0	557.642	18.45	1930.35	1116.6	557.638	7.521	1930.36	0.29923	557.638	18.893	1928.43	0
	558.124	5.3305	2233.13	0	558.12	73.731	1930.36	0	1930.36	0	558.124	18.357	1932.28	1119.6	558.12	7.5657	1932.29	0.30677	558.12	18.994	1930.36	0
	558.606	5.3007	2235.06	0	558.602	73.782	1932.29	0	1932.29	0	558.606	18.311	1934.21	1122.6	558.602	7.5708	1934.21	0.32866	558.602	19.014	1932.29	0
	559.089	5.3218	2236.99	0	559.084	73.894	1934.21	0	1934.21	0	559.089	18.37	1936.14	1125.8	559.084	7.5386	1936.14	0.3287	559.084	18.954	1934.21	0
	559.571	5.4155	2238.92	0	559.566	73.95	1936.14	0	1936.14	0	559.571	18.541	1938.07	1128.9	559.566	7.5081	1938.07	0.3135	559.566	18.896	1936.14	0
	560.053	5.518	2240.84	0	560.049	73.817	1938.07	0	1938.07	0	560.053	18.719	1940	1131.6	560.049	7.5179	1940	0.28994	560.049	18.917	1938.07	0
	560.535	5.5569	2242.77	0	560.531	73.59	1940	0	1940	0	560.535	18.782	1941.92	1134.3	560.531	7.5449	1941.93	0.30984	560.531	18.974	1940	0
	561.017	5.5298	2244.7	0	561.013	73.575	1941.93	0	1941.93	0	561.017	18.722	1943.85	1137.8	561.013	7.5048	1943.86	0.33008	561.013	18.929	1941.93	0
	561.499	5.478	2246.63	0	561.495	73.828	1943.86	0	1943.86	0	561.499	18.655	1945.78	1142	561.495	7.3749	1945.79	0.28918	561.495	18.756	1943.86	0
	561.981	5.3167	2248.56	0	561.977	73.973	1945.79	0	1945.79	0	561.981	18.527	1947.71	1145.6	561.977	7.3091	1947.71	0.27987	561.977	18.625	1945.79	0
	562.463	5.2313	2250.49	0	562.459	73.808	1947.71	0	1947.71	0	562.463	18.46	1949.64	1148.7	562.459	7.3978	1949.64	0.28754	562.459	18.617	1947.71	0
	562.945	5.2974	2252.42	0	562.941	73.533	1949.64	0	1949.64	0	562.945	18.532	1951.57	1151.9	562.941	7.5448	1951.57	0.27835	562.941	18.66	1949.64	0
	563.428	5.4346	2254.34	0	563.423	73.358	1951.57	0	1951.57	0	563.428	18.646	1953.49	1155.3	563.423	7.6535	1953.5	0.28742	563.423	18.68	1951.57	0
	563.91	5.5715	2256.27	0	563.905	73.281	1953.5	0	1953.5	0	563.91	18.694	1955.42	1158.4	563.905	7.7233	1955.43	0.31642	563.905	18.675	1953.5	0
	564.392	5.6868	2258.2	0	564.388	73.243	1955.43	0	1955.43	0	564.392	18.655	1957.35	1160.7	564.388	7.7614	1957.36	0.30975	564.388	18.662	1955.43	0
	564.874	5.7751	2260.13	0	564.87	73.242	1957.36	0	1957.36	0	564.874	18.588	1959.28	1163.2	564.87	7.7555	1959.28	0.2829	564.87	18.647	1957.36	0
	565.356	5.8234	2262.06	0	565.352	73.251	1959.28	0	1959.28	0	565.356	18.549	1961.21	1166.7	565.352	7.7294	1961.21	0.26863	565.352	18.629	1959.28	0
	565.838	5.837	2263.99	0	565.834	73.248	1961.21	0	1961.21	0	565.838	18.534	1963.14	1170.6	565.834	7.7045	1963.14	0.29962	565.834	18.613	1961.21	0
	566.32	5.8744	2265.92	0	566.316	73.229	1963.14	0	1963.14	0	566.32	18.503	1965.07	1174.2	566.316	7.6818	1965.07	0.32287	566.316	18.595	1963.14	0
	566.802	5.9674	2267.84	0	566.798	73.195	1965.07	0	1965.07	0	566.802	18.44	1966.99	1177.5	566.798	7.6613	1967	0.30161	566.798	18.55	1965.07	0
	567.285	6.0096	2269.77	0	567.28	73.141	1967	0	1967	0	567.285	18.398	1968.92	1180.9	567.28	7.6417	1968.93	0.32641	567.28	18.458	1967	0
	567.767	5.8656	2271.7	0	567.762	73.078	1968.93	0	1968.93	0	567.767	18.434	1970.85	1184.4	567.762	7.6277	1970.86	0.35123	567.762	18.354	1968.93	0
	568.249	5.6986	2273.63	0	568.244	73.018	1970.86	0	1970.86	0	568.249	18.482	1972.78	1187.7	568.244	7.6287	1972.78	0.31431	568.244	18.294	1970.86	0
	568.731	5.6927	2275.56	0	568.727	72.961	1972.78	0	1972.78	0	568.731	18.456	1974.71	1190.8	568.727	7.6501	1974.71	0.31152	568.727	18.289	1972.78	0
	569.213	5.87	2277.49	0	569.209	72.916	1974.71	0	1974.71	0	569.213	18.347	1976.64	1193.9	569.209	7.6667	1976.64	0.31935	569.209	18.292	1974.71	0
	569.695	6.028	2279.41	0	569.691	72.937	1976.64	0	1976.64	0	569.695	18.27	1978.57	1196.6	569.691	7.698	1978.57	0.30037	569.691	18.339	1976.64	0
	570.177	6.024	2281.34	0	570.173	72.918	1978.57	0	1978.57	0	570.177	18.315	1980.49	1199.7	570.173	7.7052	1980.5	0.27652	570.173	18.357	1978.57	0
	570.659	5.9357	2283.27	0	570.655	72.735	1980.5	0	1980.5	0	570.659	18.426	1982.42	1203.9	570.655	7.6287	1982.43	0.28866	570.655	18.266	1980.5	0
	571.141	5.8874	2285.2	0	571.137	72.481	1982.43	0	1982.43	0	571.141	18.516	1984.35	1208.3	571.137	7.5198	1984.36	0.27256	571.137	18.122	1982.43	0
	571.624	5.8859	2287.13	0	571.619	72.359	1984.36	0	1984.36	0	571.624	18.58	1986.28	1212.3	571.619	7.488	1986.28	0.2787	571.619	18.048	1984.36	0
	572.106	5.9156	2289.06	0	572.101	72.448	1986.28	0	1986.28	0	572.106	18.618	1988.21	1216	572.101	7.5752	1988.21	0.29591	572.101	18.09	1986.28	0
	572.588	5.9753	2290.99	0	572.584	72.58	1988.21	0	1988.21	0	572.588	18.634	1990.14	1219.5	572.584	7.7034	1990.14	0.29743	572.584	18.172	1988.21	0
	573.07	6.0536	2292.91	0	573.066	72.468	1990.14	0	1990.14	0	573.07	18.62	1992.06	1222.6	573.066	7.7472	1992.07	0.31758	573.066	18.169	1990.14	0
	573.552	6.1365	2294.84	0	573.548	72.037	1992.07	0	1992.07	0	573.552	18.538	1993.99	1225.8	573.548	7.6841	1994	0.33021	573.548	18.059	1992.07	0
	574.034	6.2455	2296.77	0	574.03	71.731	1994	0	1994	0	574.034	18.352	1995.92	1228.9	574.03	7.6434	1995.93	0.3107	574.03	17.971	1994	0
	574.516	6.2834	2298.7	0	574.512	71.668	1995.93	0	1995.93	0	574.516	18.242	1997.85	1231.9	574.512	7.6544	1997.85	0.29501	574.512	17.904	1995.93	0
	574.998	6.169	2300.63	0	574.994	71.613	1997.85	0	1997.85	0	574.998	18.299	1999.78	1234.7	574.994	7.6561	1999.78	0.27986	574.994	17.863	1997.85	0
	575.481	6.0341	2302.56	0	575.476	71.48	1999.78	0	1999.78	0	575.481	18.385	2001.71	1237.6	575.476	7.6074	2001.71	0.28142	575.476	17.861	1999.78	0
	575.963	5.9902	2304.49	0	575.958	71.323	2001.71	0	2001.71	0	575.963	18.375	2003.63	1241	575.958	7.548	2003.64	0.29004	575.958	17.883	2001.71	0
	576.445	6.0143	2306.41	0	576.44	71.218	2003.64	0	2003.64	0	576.445	18.297	2005.56	1244.4	576.44	7.5392	2005.57	0.30375	576.44	17.911	2003.64	0
	576.927	6.0136	2308.34	0	576.923	71.189	2005.57	0	2005.57	0	576.927	18.27	2007.49	1247.1	576.923	7.5993	2007.5	0.2832	576.923	17.941	2005.57	0
	577.409	5.9392	2310.27	0	577.405	71.193	2007.5	0	2007.5	0	577.409	18.357	2009.42	1250	577.405	7.673	2009.42	0.25612	577.405	17.958	2007.5	0
	577.891	5.8335	2312.2	0	577.887	71.196	2009.42	0	2009.42	0	577.891	18.477	2011.35	1253.9	577.887	7.7026	2011.35	0.26826	577.887	17.939	2009.42	0
	578.373	5.7864	2314.13	0	578.369	71.195	2011.35	0	2011.35	0	578.373	18.443	2013.28	1258.6	578.369	7.693	2013.28	0.28292	578.369	17.889	2011.35	0
	578.855	5.8216	2316.06	0	578.851	71.152	2013.28	0	2013.28	0	578.855	18.146	2015.21	1263.3	578.851	7.6837	2015.21	0.27906	578.851	17.863	2013.28	0
	579.337	5.855	2317.99	0	579.333	71.035	2015.21	0	2015.21	0	579.337	17.98	2017.13	1268	579.333	7.6872	2017.14	0.28025	579.333	17.875	2015.21	0
	579.82	5.9272	2319.91	0	579.815	70.954	2017.14	0	2017.14	0	579.82	18.048	2019.06	1272.4	579.815	7.6601	2019.07	0.28707	579.815	17.877	2017.14	0
	580.302	5.9563	2321.84	0	580.297	71.006	2019.07	0	2019.07	0	580.302	18.13	2020.99	1276.4	580.297	7.5223	2021	0.29763	580.297	17.839	2019.07	0
	580.784	5.8641	2323.77	0	580.78	71.122	2021	0	2021	0	580.784	18.122	2022.92	1280.4	580.78	7.3596	2022.92	0.29709	580.78	17.771	2021	0
	581.266	5.7156	2325.7	0	581.262	71.193	2022.92	0	2022.92	0	581.266	18.069	2024.85	1284.6	581.262	7.3273	2024.85	0.27473	581.262	17.68	2022.92	0
	581.748	5.6261	2327.63	0	581.744	71.21	2024.85	0	2024.85	0	581.748	18.068	2026.78	1288.7	581.744	7.4749	2026.78	0.27793	581.744	17.556	2024.85	0
	582.23	5.6436	2329.56	0	582.226	71.194	2026.78	0	2026.78	0	582.23	18.159	2028.7	1292.5	582.226	7.5988	2028.71	0.29071	582.226	17.458	2026.78	0
	582.712	5.7012	2331.48	0	582.708	71.164	2028.71	0	2028.71	0	582.712	18.268	2030.63	1296.2	582.708	7.568	2030.64	0.2786	582.708	17.432	2028.71	0
	583.194	5.7259	2333.41	0	583.19	71.103	2030.64	0	2030.64	0	583.194	18.281	2032.56	1299.3	583.19	7.4733	2032.57	0.27327	583.19	17.442	2030.64	0
	583.677	5.7169	2335.34	0	583.672	70.93	2032.57	0	2032.57	0	583.677	18.2	2034.49	1302.5	583.672	7.4397	2034.5	0.28175	583.672	17.438	2032.57	0
	584.159	5.6282	2337.27	0	584.154	70.664	2034.5	0	2034.5	0	584.159	18.169	2036.42	1306.7	584.154	7.4769	2036.42	0.27191	584.154	17.416	2034.5	0
	584.641	5.3947	2339.2	0	584.636	70.539	2036.42	0	2036.42	0	584.641	18.229	2038.35	1311.6	584.636	7.5423	2038.35	0.24012	584.636	17.398	2036.42	0
	585.123	5.1981	2341.13	0	585.119	70.74	2038.35	0	2038.35	0	585.123	18.286	2040.28	1316.1	585.119	7.6196	2040.28	0.24806	585.119	17.396	2038.35	0
	585.605	5.1895	2343.05	0	585.601	71.124	2040.28	0	2040.28	0	585.605	18.267	2042.2	1320.1	585.601	7.69	2042.21	0.26164	585.601	17.408	2040.28	0
	586.087	5.287	2344.98	0	586.083	71.249	2042.21	0	2042.21	0	586.087	18.206	2044.13	1324	586.083	7.6934	2044.14	0.25332	586.083	17.421	2042.21	0
	586.569	5.3752	2346.91	0	586.565	70.874	2044.14	0	2044.14	0	586.569	18.143	2046.06	1328.1	586.565	7.5719	2046.07	0.25395	586.565	17.448	2044.14	0
	587.051	5.4426	2348.84	0	587.047	70.653	2046.07	0	2046.07	0	587.051	18.076	2047.99	1331.7	587.047	7.4817	2047.99	0.25693	587.047	17.453	2046.07	0
	587.533	5.4787	2350.77	0	587.529	70.724	2047.99	0	2047.99	0	587.533	18.037	2049.92	1334.8	587.529	7.4375	2049.92	0.24595	587.529	17.399	2047.99	0
	588.016	5.4663	2352.7	0	588.011	70.842	2049.92	0	2049.92	0	588.016	18.084	2051.85	1337.5	588.011	7.4149	2051.85	0.22002	588.011	17.353	2049.92	0
	588.498	5.4214	2354.63	0	588.493	70.829	2051.85	0	2051.85	0	588.498	18.161	2053.78	1340.2	588.493	7.4116	2053.78	0.22044	588.493	17.387	2051.85	0
	588.98	5.3484	2356.55	0	588.976	70.718	2053.78	0	2053.78	0	588.98	18.155	2055.7	1342.8	588.976	7.4158	2055.71	0.26908	588.976	17.466	2053.78	0
	589.462	5.252	2358.48	0	589.458	70.65	2055.71	0	2055.71	0	589.462	18.056	2057.63	1345.5	589.458	7.3988	2057.64	0.28762	589.458	17.48	2055.71	0
	589.944	5.2234	2360.41	0	589.94	70.704	2057.64	0	2057.64	0	589.944	17.949	2059.56	1348.4	589.94	7.3432	2059.57	0.27144	589.94	17.368	2057.64	0
	590.426	5.351	2362.34	0	590.422	70.793	2059.57	0	2059.57	0	590.426	17.886	2061.49	1351.1	590.422	7.2801	2061.49	0.2757	590.422	17.201	2059.57	0
	590.908	5.5801	2364.27	0	590.904	70.703	2061.49	0	2061.49	0	590.908	17.869	2063.42	1353.8	590.904	7.2783	2063.42	0.26335	590.904	17.135	2061.49	0
	591.39	5.6763	2366.2	0	591.386	70.354	2063.42	0	2063.42	0	591.39	17.909	2065.35	1356.9	591.386	7.3542	2065.35	0.23771	591.386	17.195	2063.42	0
	591.872	5.5182	2368.13	0	591.868	70.155	2065.35	0	2065.35	0	591.872	18.085	2067.28	1360.4	591.868	7.4274	2067.28	0.22383	591.868	17.26	2065.35	0
	592.355	5.4281	2370.05	0	592.35	70.221	2067.28	0	2067.28	0	592.355	18.187	2069.2	1364.4	592.35	7.5086	2069.21	0.25118	592.35	17.357	2067.28	0
[truncated: 6,031 more rows]

## Sheet: Table S4
Species	Amazona auropalliata		Amazona auropalliata		Amazona auropalliata		Amazona auropalliata		Amazona auropalliata		Amazona auropalliata		Amazona auropalliata		Amazona auropalliata		Amazona auropalliata		Amazona auropalliata		Amazona auropalliata		Amazona auropalliata		Amazona auropalliata		Amazona auropalliata		Amazona auropalliata		Amazona auropalliata		Amazona auropalliata		Amazona auropalliata		Amazona auropalliata		Amazona auropalliata		Amazona auropalliata		Amazona auropalliata		Amazona auropalliata		Amazona auropalliata		Amazona auropalliata
[truncated: 1,347 more rows]
[truncated: 99 more columns]

[truncated: 1 more sheets: Table S5]
